# Supplementary material for: Species divergence and environmental adaptation of Picea asperata complex at the whole genome level
Source: Ecol Evol. 2024 Aug 6;14(8):e70126. doi: 10.1002/ece3.70126 (PMC11303459; doi:10.1002/ece3.70126)
Supplement: Supplementary file 2 — Table S1 [file ECE3-14-e70126-s001.zip › Table S10.xls]

## Sheet: A_vs_E_0.05_fst_pi_ratio_sig_in
Table S10 Selected genes between P. wilsonii/P. neoveitchi and P. meyeri
GeneID	Symbol
MA_26432g0010	--
MA_156041g0020	--
MA_166680g0010	--
MA_410g0020	--
MA_18760g0020	WDR26
MA_19672g0010	--
MA_179817g0020	UBA2
MA_20245g0010	CYCB1-2
MA_6306g0010	PHYL2.1
MA_10429459g0020	4CLL5
MA_10427274g0010	HDA6
MA_10428310g0010	RIC1
MA_10426680g0010	HSL1
MA_96665g0030	--
MA_28080g0010	ptr3
MA_10430809g0020	HUB2
MA_10435653g0010	yohF
MA_3313g0010	--
MA_105863g0010	--
MA_91053g0010	At2g28490
MA_156041g0010	PRMT3
MA_10429459g0010	HSP70-17
MA_103575g0010	RHC1A
MA_10853g0020	LCB2a
MA_10432836g0010	TIM21
MA_32047g0010	DRB6
MA_10435760g0020	MBD4L
MA_19276g0010	--
MA_85974g0010	MRL7
MA_10978g0010	--
MA_19925g0010	WDR26
MA_15061g0010	PCMP-H33
MA_22296g0010	--
MA_33479g0010	--
MA_67052g0010	SKD1
MA_88268g0010	--
MA_69807g0010	ALMT10
MA_50378g0010	Os06g0701100
MA_90526g0020	At1g11820
MA_3891g0010	TCP13
MA_166263g0010	SC35
MA_26482g0010	TULP10
MA_1896g0010	NTF2
MA_10429459g0030	MSH6
MA_2154g0010	At5g39865
MA_10429385g0010	--
MA_10428541g0010	--
MA_18760g0010	--
MA_10429217g0010	--
MA_92621g0010	--
MA_95418g0010	--
MA_7398g0010	HK5
MA_16054g0010	PSAK
MA_186200g0010	NPF5.3
MA_91895g0010	--
MA_82405g0010	CPP1
MA_77324g0010	--
MA_10428838g0010	LNK1
MA_96665g0020	--
MA_30875g0010	At5g52840
MA_86565g0010	HMGB7
MA_12714g0010	KIN7E
MA_88268g0020	--
MA_11282g0010	--
MA_10435760g0030	--
MA_15380g0020	--
MA_83660g0010	--
MA_434132g0010	--
MA_10435760g0010	--
MA_185088g0010	--
MA_99220g0010	DOT4
MA_179817g0010	AGAL2
MA_96665g0010	RLP2
MA_10428541g0020	--
MA_10853g0010	CRK42
MA_90526g0010	A6
MA_13974g0010	APSR1
MA_34042g0010	--
