# Supplementary material for: Species divergence and environmental adaptation of Picea asperata complex at the whole genome level
Source: Ecol Evol. 2024 Aug 6;14(8):e70126. doi: 10.1002/ece3.70126 (PMC11303459; doi:10.1002/ece3.70126)
Supplement: Supplementary file 2 — Table S1 [file ECE3-14-e70126-s001.zip › Table S11.xls]

## Sheet: Sheet1
Table S11 GO enrichment analysis of selected genes between P. wilsonii/P. neoveitchii and P. meyeri
Ontology	GO ID	Description	Wil/Neo_vs_Mey_(43)	P value
Biological Process	GO:0009965	leaf morphogenesis	3	0.000225447
	GO:0006285	base-excision repair, AP site formation	2	0.000268989
	GO:2001243	negative regulation of intrinsic apoptotic signaling pathway	2	0.000469619
	GO:2001234	negative regulation of apoptotic signaling pathway	2	0.000590282
	GO:2001242	regulation of intrinsic apoptotic signaling pathway	2	0.000590282
	GO:0010257	NADH dehydrogenase complex assembly	2	0.000977443
	GO:0032981	mitochondrial respiratory chain complex I assembly	2	0.000977443
	GO:2001233	regulation of apoptotic signaling pathway	2	0.00103246
	GO:0010016	shoot system morphogenesis	3	0.001562
	GO:0006888	endoplasmic reticulum to Golgi vesicle-mediated transport	3	0.00179674
	GO:0006281	DNA repair	8	0.0030401
	GO:0033687	osteoblast proliferation	1	0.00382868
	GO:0097193	intrinsic apoptotic signaling pathway	2	0.00428094
	GO:0006974	cellular response to DNA damage stimulus	8	0.00470749
	GO:0045962	positive regulation of development, heterochronic	1	0.00510173
	GO:0006284	base-excision repair	2	0.00620703
	GO:0033108	mitochondrial respiratory chain complex assembly	2	0.00620703
	GO:0046483	heterocycle metabolic process	24	0.00636287
	GO:0044364	disruption of cells of other organism	1	0.00637318
	GO:0097190	apoptotic signaling pathway	2	0.0064709
	GO:0048366	leaf development	3	0.00683673
	GO:0065002	intracellular protein transmembrane transport	2	0.0071526
	GO:0034517	ribophagy	1	0.00764305
	GO:0045008	depyrimidination	1	0.00764305
	GO:0006139	nucleobase-containing compound metabolic process	22	0.0078886
	GO:0001649	osteoblast differentiation	1	0.00891133
	GO:0045128	negative regulation of reciprocal meiotic recombination	1	0.010178
	GO:0006725	cellular aromatic compound metabolic process	24	0.010888
	GO:1905392	plant organ morphogenesis	3	0.0111688
	GO:0009620	response to fungus	3	0.0114187
	GO:0030474	spindle pole body duplication	1	0.0114431
	GO:0035973	aggrephagy	1	0.0114431
	GO:0046690	response to tellurium ion	1	0.0114431
	GO:0051300	spindle pole body organization	1	0.0114431
	GO:0110029	negative regulation of meiosis I	1	0.0114431
	GO:0033554	cellular response to stress	9	0.0117973
	GO:0048193	Golgi vesicle transport	3	0.0123623
	GO:0090304	nucleic acid metabolic process	19	0.0124393
	GO:0006304	DNA modification	2	0.0125933
	GO:0019287	isopentenyl diphosphate biosynthetic process, mevalonate pathway	2	0.0125933
	GO:0006244	pyrimidine nucleotide catabolic process	1	0.0127067
	GO:0009223	pyrimidine deoxyribonucleotide catabolic process	1	0.0127067
	GO:1902532	negative regulation of intracellular signal transduction	2	0.0136934
	GO:0006307	DNA dealkylation involved in DNA repair	1	0.0139686
	GO:0045007	depurination	1	0.0139686
	GO:0034641	cellular nitrogen compound metabolic process	25	0.0142364
	GO:0009237	siderophore metabolic process	2	0.0152229
	GO:0019290	siderophore biosynthetic process	2	0.0152229
	GO:0010520	regulation of reciprocal meiotic recombination	1	0.015229
	GO:0036483	neuron intrinsic apoptotic signaling pathway in response to endoplasmic reticulum stress	1	0.015229
	GO:1903381	regulation of endoplasmic reticulum stress-induced neuron intrinsic apoptotic signaling pathway	1	0.015229
	GO:1903382	negative regulation of endoplasmic reticulum stress-induced neuron intrinsic apoptotic signaling pathway	1	0.015229
	GO:1901360	organic cyclic compound metabolic process	24	0.0154158
	GO:0019684	photosynthesis, light reaction	2	0.0154191
	GO:0044272	sulfur compound biosynthetic process	5	0.0162969
	GO:0019427	acetyl-CoA biosynthetic process from acetate	2	0.0164161
	GO:0007272	ensheathment of neurons	1	0.0164878
	GO:0008366	axon ensheathment	1	0.0164878
	GO:0042552	myelination	1	0.0164878
	GO:0060631	regulation of meiosis I	1	0.0164878
	GO:0072527	pyrimidine-containing compound metabolic process	3	0.0169954
	GO:0048827	phyllome development	3	0.0171009
	GO:0009219	pyrimidine deoxyribonucleotide metabolic process	1	0.0177451
	GO:0010162	seed dormancy process	1	0.0177451
	GO:0010390	histone monoubiquitination	1	0.0177451
	GO:0060628	regulation of ER to Golgi vesicle-mediated transport	1	0.0177451
	GO:1900038	negative regulation of cellular response to hypoxia	1	0.0190008
	GO:1903297	regulation of hypoxia-induced intrinsic apoptotic signaling pathway	1	0.0190008
	GO:1903298	negative regulation of hypoxia-induced intrinsic apoptotic signaling pathway	1	0.0190008
	GO:1990144	intrinsic apoptotic signaling pathway in response to hypoxia	1	0.0190008
	GO:0019420	dissimilatory sulfate reduction	1	0.0202549
	GO:0031640	killing of cells of other organism	1	0.0202549
	GO:1902235	regulation of endoplasmic reticulum stress-induced intrinsic apoptotic signaling pathway	1	0.0202549
	GO:1902236	negative regulation of endoplasmic reticulum stress-induced intrinsic apoptotic signaling pathway	1	0.0202549
	GO:0019184	nonribosomal peptide biosynthetic process	2	0.0204476
	GO:0006790	sulfur compound metabolic process	7	0.0206768
	GO:0001906	cell killing	1	0.0215074
	GO:0010569	regulation of double-strand break repair via homologous recombination	1	0.0215074
	GO:0014003	oligodendrocyte development	1	0.0215074
	GO:0046386	deoxyribose phosphate catabolic process	1	0.0215074
	GO:0006259	DNA metabolic process	8	0.0217978
	GO:0002931	response to ischemia	1	0.0227584
	GO:0022611	dormancy process	1	0.0227584
	GO:0033523	histone H2B ubiquitination	1	0.0227584
	GO:1900037	regulation of cellular response to hypoxia	1	0.0240078
	GO:0043570	maintenance of DNA repeat elements	2	0.0248483
	GO:0043066	negative regulation of apoptotic process	2	0.0250898
	GO:0009264	deoxyribonucleotide catabolic process	1	0.0252556
	GO:0035510	DNA dealkylation	1	0.0252556
	GO:0050852	T cell receptor signaling pathway	1	0.0252556
	GO:0009240	isopentenyl diphosphate biosynthetic process	2	0.0260654
	GO:0046490	isopentenyl diphosphate metabolic process	2	0.0260654
	GO:0021782	glial cell development	1	0.0265019
	GO:0031204	posttranslational protein targeting to membrane, translocation	1	0.0265019
	GO:0032355	response to estradiol	1	0.0265019
	GO:0034975	protein folding in endoplasmic reticulum	1	0.0265019
	GO:0036498	IRE1-mediated unfolded protein response	1	0.0265019
	GO:1903573	negative regulation of response to endoplasmic reticulum stress	1	0.0265019
	GO:0006767	water-soluble vitamin metabolic process	4	0.0275005
	GO:0045835	negative regulation of meiotic nuclear division	1	0.0277466
	GO:0050851	antigen receptor-mediated signaling pathway	1	0.0277466
	GO:0043069	negative regulation of programmed cell death	2	0.0288265
	GO:0048709	oligodendrocyte differentiation	1	0.0289898
	GO:0006772	thiamine metabolic process	2	0.0290831
	GO:0042723	thiamine-containing compound metabolic process	2	0.0298585
	GO:0019419	sulfate reduction	1	0.0302315
	GO:0061912	selective autophagy	1	0.0302315
	GO:0006766	vitamin metabolic process	4	0.0310367
	GO:0006083	acetate metabolic process	2	0.0311691
	GO:0033617	mitochondrial cytochrome c oxidase assembly	1	0.0314715
	GO:0070059	intrinsic apoptotic signaling pathway in response to endoplasmic reticulum stress	1	0.0314715
	GO:0006950	response to stress	13	0.0317763
	GO:0001503	ossification	1	0.0327101
	GO:0006620	posttranslational protein targeting to endoplasmic reticulum membrane	1	0.0327101
	GO:0030150	protein import into mitochondrial matrix	1	0.0327101
	GO:0032504	multicellular organism reproduction	3	0.0327697
	GO:0002429	immune response-activating cell surface receptor signaling pathway	1	0.033947
	GO:0002768	immune response-regulating cell surface receptor signaling pathway	1	0.033947
	GO:0006120	mitochondrial electron transport, NADH to ubiquinone	1	0.033947
	GO:0006290	pyrimidine dimer repair	1	0.033947
	GO:0072529	pyrimidine-containing compound catabolic process	1	0.033947
	GO:0060548	negative regulation of cell death	2	0.0346815
	GO:0001541	ovarian follicle development	1	0.0364164
	GO:0006433	prolyl-tRNA aminoacylation	1	0.0364164
	GO:0008299	isoprenoid biosynthetic process	3	0.0373079
	GO:1905897	regulation of response to endoplasmic reticulum stress	1	0.0376487
	GO:0042180	cellular ketone metabolic process	4	0.038412
	GO:0008535	respiratory chain complex IV assembly	1	0.0388795
	GO:0006513	protein monoubiquitination	1	0.0401088
	GO:0006720	isoprenoid metabolic process	3	0.0411262
	GO:0019243	methylglyoxal catabolic process to D-lactate via S-lactoyl-glutathione	1	0.0413365
	GO:0043524	negative regulation of neuron apoptotic process	1	0.0413365
	GO:0006085	acetyl-CoA biosynthetic process	2	0.0436394
	GO:0051447	negative regulation of meiotic cell cycle	1	0.0437874
	GO:0002757	immune response-activating signal transduction	1	0.0450106
	GO:0016574	histone ubiquitination	1	0.0450106
	GO:0040020	regulation of meiotic nuclear division	1	0.0450106
	GO:0061727	methylglyoxal catabolic process to lactate	1	0.0450106
	GO:0009117	nucleotide metabolic process	5	0.045963
	GO:0006753	nucleoside phosphate metabolic process	5	0.0466035
	GO:0034308	primary alcohol metabolic process	2	0.0466948
	GO:0008585	female gonad development	1	0.0474523
	GO:0046545	development of primary female sexual characteristics	1	0.0474523
	GO:2000779	regulation of double-strand break repair	1	0.0474523
	GO:0035384	thioester biosynthetic process	2	0.0476265
	GO:0071616	acyl-CoA biosynthetic process	2	0.0476265
	GO:0006089	lactate metabolic process	1	0.0486708
	GO:0071479	cellular response to ionizing radiation	1	0.0486708
	GO:0080134	regulation of response to stress	3	0.0487766
	GO:0045910	negative regulation of DNA recombination	1	0.0498879
Cellular Component	GO:0030964	NADH dehydrogenase complex	2	0.0011556
	GO:1990861	Ubp3-Bre5 deubiquitination complex	1	0.00573338
	GO:0005823	central plaque of spindle pole body	1	0.00858811
	GO:0005875	microtubule associated complex	2	0.0153972
	GO:0005744	TIM23 mitochondrial import inner membrane translocase complex	1	0.0171047
	GO:0071682	endocytic vesicle lumen	1	0.0171047
	GO:0005851	eukaryotic translation initiation factor 2B complex	1	0.0199277
	GO:0005790	smooth endoplasmic reticulum	1	0.0213363
	GO:0005869	dynactin complex	1	0.0213363
	GO:0098800	inner mitochondrial membrane protein complex	2	0.0255472
	GO:0005816	spindle pole body	1	0.0255503
	GO:0035371	microtubule plus-end	1	0.026951
	GO:0034663	endoplasmic reticulum chaperone complex	1	0.0283498
	GO:1990752	microtubule end	1	0.0339255
	GO:0005747	mitochondrial respiratory chain complex I	1	0.0367017
	GO:0045271	respiratory chain complex I	1	0.0367017
	GO:0009505	plant-type cell wall	2	0.0377391
	GO:0032300	mismatch repair complex	1	0.0449839
Molecular Function	GO:0019104	DNA N-glycosylase activity	2	0.00116451
	GO:0016799	hydrolase activity, hydrolyzing N-glycosyl compounds	2	0.00259966
	GO:0050136	NADH dehydrogenase (quinone) activity	2	0.00425435
	GO:0016877	ligase activity, forming carbon-sulfur bonds	3	0.00444265
	GO:0008263	pyrimidine-specific mismatch base pair DNA N-glycosylase activity	1	0.00476588
	GO:0032131	alkylated DNA binding	1	0.00476588
	GO:0050334	thiaminase activity	1	0.00476588
	GO:0052820	DNA-1,N6-ethenoadenine N-glycosylase activity	1	0.00476588
	GO:1905538	polysome binding	1	0.00476588
	GO:0003954	NADH dehydrogenase activity	2	0.00499986
	GO:0003955	NAD(P)H dehydrogenase (quinone) activity	2	0.00533646
	GO:0030729	acetoacetate-CoA ligase activity	2	0.0062835
	GO:0003696	satellite DNA binding	1	0.00714048
	GO:0031679	NADH dehydrogenase (plastoquinone) activity	1	0.00714048
	GO:0043916	DNA-7-methylguanine glycosylase activity	1	0.00714048
	GO:0052821	DNA-7-methyladenine glycosylase activity	1	0.00714048
	GO:0052822	DNA-3-methylguanine glycosylase activity	1	0.00714048
	GO:0052913	16S rRNA (guanine(966)-N(2))-methyltransferase activity	1	0.00714048
	GO:0008990	rRNA (guanine-N2-)-methyltransferase activity	1	0.00950953
	GO:0003684	damaged DNA binding	2	0.00969308
	GO:0050218	propionate-CoA ligase activity	2	0.0106097
	GO:0000700	mismatch base pair DNA N-glycosylase activity	1	0.010692
	GO:0018551	hydrogensulfite reductase activity	1	0.011873
	GO:0008668	(2,3-dihydroxybenzoyl)adenylate synthase activity	2	0.0134051
	GO:0003987	acetate-CoA ligase activity	2	0.0146394
	GO:0008756	o-succinylbenzoate-CoA ligase activity	2	0.0151828
	GO:0003870	5-aminolevulinate synthase activity	1	0.015408
	GO:0016818	hydrolase activity, acting on acid anhydrides, in phosphorus-containing anhydrides	8	0.0154939
	GO:0016817	hydrolase activity, acting on acid anhydrides	8	0.015933
	GO:0003905	alkylbase DNA N-glycosylase activity	1	0.0165835
	GO:0008725	DNA-3-methyladenine glycosylase activity	1	0.0165835
	GO:0043733	DNA-3-methylbase glycosylase activity	1	0.0165835
	GO:0008890	glycine C-acetyltransferase activity	1	0.0189305
	GO:0016887	ATP hydrolysis activity	6	0.0198501
	GO:0016405	CoA-ligase activity	2	0.0200406
	GO:0004557	alpha-galactosidase activity	1	0.020102
	GO:0016749	N-succinyltransferase activity	1	0.020102
	GO:0052692	raffinose alpha-galactosidase activity	1	0.020102
	GO:0047475	phenylacetate-CoA ligase activity	1	0.0224407
	GO:0016435	rRNA (guanine) methyltransferase activity	1	0.0236081
	GO:0016878	acid-thiol ligase activity	2	0.0275406
	GO:0000179	rRNA (adenine-N6,N6-)-dimethyltransferase activity	1	0.0294243
	GO:0000404	heteroduplex DNA loop binding	1	0.0294243
	GO:0008710	8-amino-7-oxononanoate synthase activity	1	0.0294243
	GO:0017111	nucleoside-triphosphatase activity	7	0.0300574
	GO:0004416	hydroxyacylglutathione hydrolase activity	1	0.0317413
	GO:0004827	proline-tRNA ligase activity	1	0.0340529
	GO:0032135	DNA insertion or deletion binding	1	0.0340529
	GO:0000774	adenyl-nucleotide exchange factor activity	1	0.0352067
	GO:0016462	pyrophosphatase activity	7	0.0371634
	GO:0016874	ligase activity	4	0.040252
	GO:0003690	double-stranded DNA binding	3	0.0408893
	GO:0016798	hydrolase activity, acting on glycosyl bonds	4	0.0412864
	GO:0016433	rRNA (adenine) methyltransferase activity	1	0.0432454
	GO:1990837	sequence-specific double-stranded DNA binding	2	0.048194
	GO:0051011	microtubule minus-end binding	1	0.0489471
