# Supplementary material for: Species divergence and environmental adaptation of Picea asperata complex at the whole genome level
Source: Ecol Evol. 2024 Aug 6;14(8):e70126. doi: 10.1002/ece3.70126 (PMC11303459; doi:10.1002/ece3.70126)
Supplement: Supplementary file 2 — Table S1 [file ECE3-14-e70126-s001.zip › Table S12.xls]

## Sheet: A_vs_F_0.05_fst_pi_ratio_sig_in
Table S12 Selected genes between P. wilsonii/P. neoveitchi and P. mongolica
GeneID	Symbol
MA_7398g0010	HK5
MA_82405g0010	CPP1
MA_19276g0010	--
MA_18287g0010	SAP6
MA_410g0020	--
MA_11459g0010	Os02g0190300
MA_10427350g0010	SYN4
MA_67052g0010	SKD1
MA_166263g0010	SC35
MA_1896g0010	NTF2
MA_58340g0010	IRX15
MA_10432868g0020	CYP90D2
MA_10428541g0010	--
MA_15061g0010	PCMP-H33
MA_10436203g0010	--
MA_11459g0020	ABCB18
MA_10429459g0020	4CLL5
MA_103575g0010	RHC1A
MA_10428838g0010	LNK1
MA_22296g0010	--
MA_10429459g0030	MSH6
MA_96665g0030	--
MA_10428541g0020	--
MA_13649g0010	--
MA_96665g0010	RLP2
MA_2154g0010	At5g39865
MA_86565g0010	HMGB7
MA_45153g0010	--
MA_434132g0010	--
MA_91713g0010	--
MA_96665g0020	--
MA_100211g0010	NRAMP5
MA_19672g0010	--
MA_80935g0010	MPT3
MA_20245g0010	CYCB1-2
MA_33479g0010	--
MA_34042g0010	--
MA_50378g0010	Os06g0701100
MA_7895g0010	creC
MA_67997g0010	RGTA1
MA_92621g0010	--
MA_15380g0020	--
MA_156041g0010	PRMT3
MA_14085g0010	At5g24080
MA_10428310g0010	RIC1
MA_10429459g0010	HSP70-17
MA_130803g0010	--
MA_156041g0020	--
MA_105343g0010	PIP5K9
MA_108270g0010	--
MA_10429576g0010	LIP5
MA_11459g0030	--
MA_28962g0010	--
MA_10436203g0020	acr3
