# Supplementary material for: Species divergence and environmental adaptation of Picea asperata complex at the whole genome level
Source: Ecol Evol. 2024 Aug 6;14(8):e70126. doi: 10.1002/ece3.70126 (PMC11303459; doi:10.1002/ece3.70126)
Supplement: Supplementary file 2 — Table S1 [file ECE3-14-e70126-s001.zip › Table S13.xls]

## Sheet: Sheet1
Table S13 GO enrichment analysis of selected genes between P. wilsonii/P. neoveitchii and P. mongolica
Ontology	GO ID	Description	Wil/Neo_vs_Mon (27)	P value
Biological Process	GO:0006888	endoplasmic reticulum to Golgi vesicle-mediated transport	4	1.49737e-05
	GO:0048193	Golgi vesicle transport	4	0.000221902
	GO:0015833	peptide transport	6	0.00142153
	GO:0042886	amide transport	6	0.00218099
	GO:0015699	antimonite transport	1	0.0024052
	GO:0016192	vesicle-mediated transport	5	0.00243435
	GO:0034517	ribophagy	1	0.00480483
	GO:1903335	regulation of vacuolar transport	1	0.00480483
	GO:0016236	macroautophagy	2	0.00495284
	GO:0019287	isopentenyl diphosphate biosynthetic process, mevalonate pathway	2	0.00510078
	GO:0050778	positive regulation of immune response	2	0.00525076
	GO:0009237	siderophore metabolic process	2	0.00619278
	GO:0019290	siderophore biosynthetic process	2	0.00619278
	GO:1900426	positive regulation of defense response to bacterium	1	0.0064015
	GO:1904896	ESCRT complex disassembly	1	0.0064015
	GO:1904903	ESCRT III complex disassembly	1	0.0064015
	GO:0006612	protein targeting to membrane	2	0.00643949
	GO:0046907	intracellular transport	5	0.00651678
	GO:0019427	acetyl-CoA biosynthetic process from acetate	2	0.00669064
	GO:0002684	positive regulation of immune system process	2	0.00677534
	GO:0035973	aggrephagy	1	0.0071989
	GO:0046690	response to tellurium ion	1	0.0071989
	GO:0016579	protein deubiquitination	2	0.00755957
	GO:0042180	cellular ketone metabolic process	4	0.00791757
	GO:0019184	nonribosomal peptide biosynthetic process	2	0.00838292
	GO:0051649	establishment of localization in cell	5	0.00884001
	GO:0070646	protein modification by small protein removal	2	0.00914718
	GO:0018344	protein geranylgeranylation	1	0.00958743
	GO:0036483	neuron intrinsic apoptotic signaling pathway in response to endoplasmic reticulum stress	1	0.00958743
	GO:0048441	petal development	1	0.00958743
	GO:0048465	corolla development	1	0.00958743
	GO:1903381	regulation of endoplasmic reticulum stress-induced neuron intrinsic apoptotic signaling pathway	1	0.00958743
	GO:1903382	negative regulation of endoplasmic reticulum stress-induced neuron intrinsic apoptotic signaling pathway	1	0.00958743
	GO:0043570	maintenance of DNA repeat elements	2	0.0102471
	GO:0007272	ensheathment of neurons	1	0.0103824
	GO:0008366	axon ensheathment	1	0.0103824
	GO:0042552	myelination	1	0.0103824
	GO:0032501	multicellular organismal process	8	0.0105979
	GO:0090150	establishment of protein localization to membrane	2	0.0106609
	GO:0009240	isopentenyl diphosphate biosynthetic process	2	0.0107655
	GO:0046490	isopentenyl diphosphate metabolic process	2	0.0107655
	GO:0008299	isoprenoid biosynthetic process	3	0.0108033
	GO:0015700	arsenite transport	1	0.0111767
	GO:0060628	regulation of ER to Golgi vesicle-mediated transport	1	0.0111767
	GO:0080001	mucilage extrusion from seed coat	1	0.0111767
	GO:0045013	carbon catabolite repression of transcription	1	0.0119704
	GO:0061984	catabolite repression	1	0.0119704
	GO:0061985	carbon catabolite repression	1	0.0119704
	GO:1900038	negative regulation of cellular response to hypoxia	1	0.0119704
	GO:1903297	regulation of hypoxia-induced intrinsic apoptotic signaling pathway	1	0.0119704
	GO:1903298	negative regulation of hypoxia-induced intrinsic apoptotic signaling pathway	1	0.0119704
	GO:1990144	intrinsic apoptotic signaling pathway in response to hypoxia	1	0.0119704
	GO:0006720	isoprenoid metabolic process	3	0.0120024
	GO:0006869	lipid transport	3	0.0124918
	GO:1902235	regulation of endoplasmic reticulum stress-induced intrinsic apoptotic signaling pathway	1	0.0127635
	GO:1902236	negative regulation of endoplasmic reticulum stress-induced intrinsic apoptotic signaling pathway	1	0.0127635
	GO:0006083	acetate metabolic process	2	0.012953
	GO:0006914	autophagy	2	0.0131816
	GO:0014003	oligodendrocyte development	1	0.013556
	GO:0036257	multivesicular body organization	1	0.013556
	GO:0036258	multivesicular body assembly	1	0.013556
	GO:0045990	carbon catabolite regulation of transcription	1	0.013556
	GO:0033036	macromolecule localization	7	0.0137077
	GO:0002931	response to ischemia	1	0.0143479
	GO:0046755	viral budding	1	0.0143479
	GO:0061919	process utilizing autophagic mechanism	2	0.0147102
	GO:0015031	protein transport	6	0.0148586
	GO:0032511	late endosome to vacuole transport via multivesicular body sorting pathway	1	0.0151392
	GO:0070601	centromeric sister chromatid cohesion	1	0.0151392
	GO:1900037	regulation of cellular response to hypoxia	1	0.0151392
	GO:0010876	lipid localization	3	0.0152958
	GO:0071705	nitrogen compound transport	7	0.0157329
	GO:0045184	establishment of protein localization	6	0.0157725
	GO:0050852	T cell receptor signaling pathway	1	0.0159298
	GO:0006644	phospholipid metabolic process	3	0.0159847
	GO:0021782	glial cell development	1	0.0167198
	GO:0031204	posttranslational protein targeting to membrane, translocation	1	0.0167198
	GO:0034975	protein folding in endoplasmic reticulum	1	0.0167198
	GO:0036498	IRE1-mediated unfolded protein response	1	0.0167198
	GO:1903573	negative regulation of response to endoplasmic reticulum stress	1	0.0167198
	GO:0050851	antigen receptor-mediated signaling pathway	1	0.0175093
	GO:0072657	protein localization to membrane	2	0.0179851
	GO:0048709	oligodendrocyte differentiation	1	0.0182981
	GO:0006085	acetyl-CoA biosynthetic process	2	0.0183813
	GO:0006281	DNA repair	5	0.0184008
	GO:0061912	selective autophagy	1	0.0190863
	GO:0016132	brassinosteroid biosynthetic process	1	0.0198739
	GO:0018342	protein prenylation	1	0.0198739
	GO:0031670	cellular response to nutrient	1	0.0198739
	GO:0070059	intrinsic apoptotic signaling pathway in response to endoplasmic reticulum stress	1	0.0198739
	GO:0097354	prenylation	1	0.0198739
	GO:2001243	negative regulation of intrinsic apoptotic signaling pathway	1	0.0198739
	GO:0035384	thioester biosynthetic process	2	0.0201403
	GO:0071616	acyl-CoA biosynthetic process	2	0.0201403
	GO:0051641	cellular localization	5	0.0205019
	GO:0006620	posttranslational protein targeting to endoplasmic reticulum membrane	1	0.0206609
	GO:0071806	protein transmembrane transport	3	0.021149
	GO:0002429	immune response-activating cell surface receptor signaling pathway	1	0.0214473
	GO:0002768	immune response-regulating cell surface receptor signaling pathway	1	0.0214473
	GO:0006290	pyrimidine dimer repair	1	0.0214473
	GO:0010268	brassinosteroid homeostasis	1	0.0222331
	GO:0032781	positive regulation of ATPase activity	1	0.0222331
	GO:0046685	response to arsenic-containing substance	1	0.0222331
	GO:1900424	regulation of defense response to bacterium	1	0.0222331
	GO:2001234	negative regulation of apoptotic signaling pathway	1	0.0222331
	GO:2001242	regulation of intrinsic apoptotic signaling pathway	1	0.0222331
	GO:0001541	ovarian follicle development	1	0.0230182
	GO:0032509	endosome transport via multivesicular body sorting pathway	1	0.0230182
	GO:1905897	regulation of response to endoplasmic reticulum stress	1	0.0238028
	GO:0008104	protein localization	6	0.0238571
	GO:0006974	cellular response to DNA damage stimulus	5	0.0243199
	GO:0043462	regulation of ATPase activity	1	0.0253701
	GO:0007601	visual perception	2	0.0255147
	GO:0050776	regulation of immune response	2	0.0255147
	GO:0050953	sensory perception of light stimulus	2	0.0255147
	GO:1901661	quinone metabolic process	3	0.02554
	GO:1901663	quinone biosynthetic process	3	0.02554
	GO:0016131	brassinosteroid metabolic process	1	0.0261528
	GO:0019243	methylglyoxal catabolic process to D-lactate via S-lactoyl-glutathione	1	0.0261528
	GO:0043524	negative regulation of neuron apoptotic process	1	0.0261528
	GO:0006084	acetyl-CoA metabolic process	2	0.0264358
	GO:0042181	ketone biosynthetic process	3	0.026625
	GO:0051668	localization within membrane	2	0.0270574
	GO:0071985	multivesicular body sorting pathway	1	0.0277165
	GO:0120178	steroid hormone biosynthetic process	1	0.0277165
	GO:0033554	cellular response to stress	6	0.0281709
	GO:0002757	immune response-activating signal transduction	1	0.0284974
	GO:0061727	methylglyoxal catabolic process to lactate	1	0.0284974
	GO:2001233	regulation of apoptotic signaling pathway	1	0.0292778
	GO:0008585	female gonad development	1	0.0300575
	GO:0046545	development of primary female sexual characteristics	1	0.0300575
	GO:0006089	lactate metabolic process	1	0.0308366
	GO:0007600	sensory perception	2	0.0310755
	GO:0016129	phytosteroid biosynthetic process	1	0.0316151
	GO:0006637	acyl-CoA metabolic process	2	0.0317393
	GO:0035383	thioester metabolic process	2	0.0317393
	GO:0046660	female sex differentiation	1	0.0331703
	GO:0050896	response to stimulus	13	0.033487
	GO:0042245	RNA repair	1	0.033947
	GO:0033866	nucleoside bisphosphate biosynthetic process	2	0.0353158
	GO:0034030	ribonucleoside bisphosphate biosynthetic process	2	0.0353158
	GO:0034033	purine nucleoside bisphosphate biosynthetic process	2	0.0353158
	GO:0042981	regulation of apoptotic process	2	0.0353158
	GO:0010001	glial cell differentiation	1	0.0354987
	GO:0072659	protein localization to plasma membrane	1	0.0354987
	GO:1901215	negative regulation of neuron death	1	0.0354987
	GO:0006605	protein targeting	2	0.0361897
	GO:0043523	regulation of neuron apoptotic process	1	0.0362736
	GO:0002682	regulation of immune system process	2	0.0365416
	GO:0043213	bacteriocin transport	2	0.0368949
	GO:0002764	immune response-regulating signaling pathway	1	0.0370479
	GO:0071702	organic substance transport	7	0.037058
	GO:0016128	phytosteroid metabolic process	1	0.0378216
	GO:0015675	nickel cation transport	2	0.0381418
	GO:0071456	cellular response to hypoxia	1	0.0385947
	GO:0051049	regulation of transport	2	0.0395866
	GO:0036294	cellular response to decreased oxygen levels	1	0.0401391
	GO:0051402	neuron apoptotic process	1	0.0401391
	GO:0071453	cellular response to oxygen levels	1	0.0409104
	GO:0030968	endoplasmic reticulum unfolded protein response	1	0.0416811
	GO:0050877	nervous system process	2	0.0427256
	GO:0015009	corrin metabolic process	1	0.0439897
	GO:0046140	corrin biosynthetic process	1	0.0439897
	GO:0030253	protein secretion by the type I secretion system	2	0.0442346
	GO:0043067	regulation of programmed cell death	2	0.0444246
	GO:0034620	cellular response to unfolded protein	1	0.0447581
	GO:1901214	regulation of neuron death	1	0.0447581
	GO:1990778	protein localization to cell periphery	1	0.0447581
	GO:0007032	endosome organization	1	0.046293
	GO:0045324	late endosome to vacuole transport	1	0.046293
	GO:0031167	rRNA methylation	1	0.0470595
	GO:0019068	virion assembly	1	0.0485908
	GO:0042063	gliogenesis	1	0.0485908
	GO:0070997	neuron death	1	0.0493556
	GO:0000003	reproduction	5	0.0494861
Cellular Component	GO:1990621	ESCRT IV complex	1	0.00182728
	GO:1990861	Ubp3-Bre5 deubiquitination complex	1	0.00365138
	GO:0005968	Rab-protein geranylgeranyltransferase complex	1	0.0100108
	GO:0071682	endocytic vesicle lumen	1	0.0109161
	GO:0005851	eukaryotic translation initiation factor 2B complex	1	0.0127243
	GO:0005790	smooth endoplasmic reticulum	1	0.0136273
	GO:1990391	DNA repair complex	3	0.0157391
	GO:0032991	protein-containing complex	12	0.0175989
	GO:0034663	endoplasmic reticulum chaperone complex	1	0.0181303
	GO:0030428	cell septum	1	0.0190285
	GO:0000798	nuclear cohesin complex	1	0.0208227
	GO:0008278	cohesin complex	1	0.0261864
	GO:0005771	multivesicular body	1	0.0270776
	GO:0032300	mismatch repair complex	1	0.0288578
	GO:0036452	ESCRT complex	1	0.0288578
	GO:0051286	cell tip	1	0.0288578
	GO:0060187	cell pole	1	0.0288578
	GO:0005658	alpha DNA polymerase:primase complex	1	0.0377119
	GO:0031983	vesicle lumen	1	0.041232
	GO:0060205	cytoplasmic vesicle lumen	1	0.041232
	GO:0030139	endocytic vesicle	1	0.0456149
	GO:0032153	cell division site	1	0.0499787
Molecular Function	GO:0060590	ATPase regulator activity	2	0.00135895
	GO:0015066	alpha-amylase inhibitor activity	1	0.00177687
	GO:0015104	antimonite transmembrane transporter activity	1	0.00266416
	GO:0030729	acetoacetate-CoA ligase activity	2	0.00352693
	GO:1905538	polysome binding	1	0.00355068
	GO:0052913	16S rRNA (guanine(966)-N(2))-methyltransferase activity	1	0.00532143
	GO:0102097	(22S)-22-hydroxy-5alpha-campestan-3-one C-23 hydroxylase activity	1	0.00532143
	GO:0050218	propionate-CoA ligase activity	2	0.00599222
	GO:0008990	rRNA (guanine-N2-)-methyltransferase activity	1	0.00708912
	GO:0008668	(2,3-dihydroxybenzoyl)adenylate synthase activity	2	0.00759675
	GO:0004661	protein geranylgeranyltransferase activity	1	0.00797182
	GO:0004663	Rab geranylgeranyltransferase activity	1	0.00797182
	GO:0003987	acetate-CoA ligase activity	2	0.00830775
	GO:0008756	o-succinylbenzoate-CoA ligase activity	2	0.00862131
	GO:0008490	arsenite secondary active transmembrane transporter activity	1	0.00885375
	GO:0016818	hydrolase activity, acting on acid anhydrides, in phosphorus-containing anhydrides	7	0.00969946
	GO:0016817	hydrolase activity, acting on acid anhydrides	7	0.0099601
	GO:0016405	CoA-ligase activity	2	0.0114363
	GO:0015105	arsenite transmembrane transporter activity	1	0.0123739
	GO:0016878	acid-thiol ligase activity	2	0.0158219
	GO:0047475	phenylacetate-CoA ligase activity	1	0.016757
	GO:0016435	rRNA (guanine) methyltransferase activity	1	0.0176313
	GO:0008318	protein prenyltransferase activity	1	0.0185049
	GO:0016307	phosphatidylinositol phosphate kinase activity	1	0.0202499
	GO:0000179	rRNA (adenine-N6,N6-)-dimethyltransferase activity	1	0.0219918
	GO:0000404	heteroduplex DNA loop binding	1	0.0219918
	GO:0001671	ATPase activator activity	1	0.0228616
	GO:0017111	nucleoside-triphosphatase activity	6	0.0231783
	GO:0005515	protein binding	15	0.0236005
	GO:0004416	hydroxyacylglutathione hydrolase activity	1	0.0237307
	GO:0060589	nucleoside-triphosphatase regulator activity	2	0.0243492
	GO:0016877	ligase activity, forming carbon-sulfur bonds	2	0.0251848
	GO:0032135	DNA insertion or deletion binding	1	0.0254666
	GO:0000774	adenyl-nucleotide exchange factor activity	1	0.0263334
	GO:0016462	pyrophosphatase activity	6	0.0282258
	GO:0070566	adenylyltransferase activity	2	0.0293563
	GO:0016433	rRNA (adenine) methyltransferase activity	1	0.0323802
	GO:0030234	enzyme regulator activity	3	0.0357309
	GO:0051011	microtubule minus-end binding	1	0.036677
	GO:0140657	ATP-dependent activity	6	0.0389461
	GO:0022885	bacteriocin transmembrane transporter activity	2	0.0400659
	GO:0043214	ABC-type bacteriocin transporter activity	2	0.0400659
	GO:0008559	ABC-type xenobiotic transporter activity	2	0.041701
	GO:0015413	ABC-type nickel transporter activity	2	0.0454707
	GO:0015099	nickel cation transmembrane transporter activity	2	0.046111
	GO:0015440	ABC-type peptide transporter activity	2	0.0463251
	GO:0046025	precorrin-6Y C5,15-methyltransferase (decarboxylating) activity	1	0.0486097
