# Supplementary material for: Species divergence and environmental adaptation of Picea asperata complex at the whole genome level
Source: Ecol Evol. 2024 Aug 6;14(8):e70126. doi: 10.1002/ece3.70126 (PMC11303459; doi:10.1002/ece3.70126)
Supplement: Supplementary file 2 — Table S1 [file ECE3-14-e70126-s001.zip › Table S3.xls]

## Sheet: RDA.gene.blast.top1.annot
Figure S3 Potential candidate genes related to environmental variables in eight spruce species
query	hsp_number	query_length	subject_length	subject	bitScore	score	evalue	identities	query_frame	query_from	query_to	hit_frame	hit_from	hit_to	Symbol	Description	KEGG_A_class	KEGG_B_class	Pathway	K_ID	GO Component	GO Function	GO Process	TF_family
MA_8452068g0010	1	465	983	AT2G15080	94.4	233	3e-23	0.38	/	1	426	/	725	880	RLP19	receptor like protein 19 [Source:NCBI gene (formerly Entrezgene);Acc:815997]	-	-	-	-	GO:0005886//plasma membrane;GO:0016020//membrane	GO:0005515//protein binding	-	--
MA_845211g0010	1	363	338	AT3G63410	132	332	8e-39	0.84	/	85	309	/	220	290	APG1	S-adenosyl-L-methionine-dependent methyltransferases superfamily protein [Source:NCBI gene (formerly Entrezgene);Acc:825516]	Metabolism;Metabolism;Metabolism	Global and overview maps;Global and overview maps;Metabolism of cofactors and vitamins	ko01100//Metabolic pathways;ko01110//Biosynthesis of secondary metabolites;ko00130//Ubiquinone and other terpenoid-quinone biosynthesis	K12502;K12502;K12502	GO:0005829//cytosol;GO:0009507//chloroplast;GO:0009528//plastid inner membrane;GO:0009536//plastid;GO:0009706//chloroplast inner membrane;GO:0009941//chloroplast envelope;GO:0016020//membrane	GO:0005515//protein binding;GO:0008168//methyltransferase activity;GO:0008757//S-adenosylmethionine-dependent methyltransferase activity;GO:0016740//transferase activity;GO:0051741//2-methyl-6-phytyl-1,4-benzoquinone methyltransferase activity;GO:0051742//2-methyl-6-solanyl-1,4-benzoquinone methyltransferase activity;GO:0102550//2-methyl-6-geranylgeranyl-1,4-benzoquinol methyltransferase activity	GO:0010189//vitamin E biosynthetic process;GO:0010236//plastoquinone biosynthetic process;GO:0032259//methylation;GO:0071704//organic substance metabolic process	--
MA_84527g0010	1	1845	2001	AT1G55325	282	721	4e-82	0.43	/	652	1812	/	802	1124	GCT	RNA polymerase II transcription mediator [Source:NCBI gene (formerly Entrezgene);Acc:841978]	-	-	-	-	GO:0005634//nucleus;GO:0016592//mediator complex	GO:0003712//transcription coregulator activity	GO:0006351//transcription, DNA-templated;GO:0006357//regulation of transcription by RNA polymerase II;GO:0040034//regulation of development, heterochronic;GO:0090213//regulation of radial pattern formation	--
MA_8453308g0010	1	480	372	AT5G45910	74.7	182	2e-16	0.4	/	115	471	/	28	122	At5g45910	GDSL-like Lipase/Acylhydrolase superfamily protein [Source:NCBI gene (formerly Entrezgene);Acc:834631]	-	-	-	-	GO:0005576//extracellular region	GO:0016787//hydrolase activity;GO:0016788//hydrolase activity, acting on ester bonds	GO:0006629//lipid metabolic process;GO:0016042//lipid catabolic process	--
MA_845573g0010	1	312	79	AT3G52730	79.7	195	4e-21	0.51	/	7	216	/	7	78	QCR9	ubiquinol-cytochrome C reductase UQCRX/QCR9-like family protein [Source:NCBI gene (formerly Entrezgene);Acc:824439]	Metabolism;Metabolism	Global and overview maps;Energy metabolism	ko01100//Metabolic pathways;ko00190//Oxidative phosphorylation	K00419;K00419	GO:0005739//mitochondrion;GO:0005743//mitochondrial inner membrane;GO:0005750//mitochondrial respiratory chain complex III;GO:0005829//cytosol;GO:0016020//membrane;GO:0070469//respirasome	-	GO:0006122//mitochondrial electron transport, ubiquinol to cytochrome c;GO:0009060//aerobic respiration	--
MA_845590g0010	1	293	234	AT3G52960	143	360	2e-44	0.66	/	1	291	/	124	219	PRXIIE	Thioredoxin superfamily protein [Source:NCBI gene (formerly Entrezgene);Acc:824462]	-	-	-	-	GO:0005737//cytoplasm;GO:0005829//cytosol;GO:0009507//chloroplast;GO:0009536//plastid;GO:0009570//chloroplast stroma;GO:0009579//thylakoid;GO:0009941//chloroplast envelope	GO:0004601//peroxidase activity;GO:0008379//thioredoxin peroxidase activity;GO:0016209//antioxidant activity;GO:0016491//oxidoreductase activity	GO:0034599//cellular response to oxidative stress;GO:0042744//hydrogen peroxide catabolic process;GO:0045454//cell redox homeostasis;GO:0098869//cellular oxidant detoxification	--
MA_84563g0010	1	1593	579	AT3G10960	736	1899	0	0.69	/	34	1485	/	21	548	AZG1	AZA-guanine resistant1 [Source:NCBI gene (formerly Entrezgene);Acc:820267]	-	-	-	-	GO:0005829//cytosol;GO:0005886//plasma membrane;GO:0016020//membrane	GO:0005345//purine nucleobase transmembrane transporter activity;GO:0015205//nucleobase transmembrane transporter activity;GO:0022857//transmembrane transporter activity	GO:0006863//purine nucleobase transport;GO:0015853//adenine transport;GO:0015854//guanine transport;GO:0055085//transmembrane transport;GO:1904823//purine nucleobase transmembrane transport	--
MA_8456588g0010	1	1284	412	AT1G08510	362	928	1e-122	0.61	/	391	1266	/	125	404	FATB	fatty acyl-ACP thioesterases B [Source:NCBI gene (formerly Entrezgene);Acc:837372]	Metabolism;Metabolism;Metabolism	Global and overview maps;Global and overview maps;Lipid metabolism	ko01100//Metabolic pathways;ko01212//Fatty acid metabolism;ko00061//Fatty acid biosynthesis	K10781;K10781;K10781	GO:0009507//chloroplast;GO:0009536//plastid	GO:0000036//acyl carrier activity;GO:0016296//palmitoyl-[acyl-carrier-protein] hydrolase activity;GO:0016297//acyl-[acyl-carrier-protein] hydrolase activity;GO:0016787//hydrolase activity;GO:0016790//thiolester hydrolase activity	GO:0006629//lipid metabolic process;GO:0006631//fatty acid metabolic process;GO:0006633//fatty acid biosynthetic process	--
MA_845660g0010	1	519	1715	AT1G68890	48.1	113	6e-07	0.46	/	277	426	/	71	120	PHYLLO	2-oxoglutarate decarboxylase/hydro-lyase/magnesium ion-binding protein [Source:NCBI gene (formerly Entrezgene);Acc:843222]	Metabolism;Metabolism;Metabolism	Global and overview maps;Global and overview maps;Metabolism of cofactors and vitamins	ko01100//Metabolic pathways;ko01110//Biosynthesis of secondary metabolites;ko00130//Ubiquinone and other terpenoid-quinone biosynthesis	K14759;K14759;K14759	GO:0009507//chloroplast;GO:0009536//plastid;GO:0016020//membrane;GO:0031969//chloroplast membrane	GO:0003824//catalytic activity;GO:0016740//transferase activity;GO:0016829//lyase activity;GO:0030976//thiamine pyrophosphate binding;GO:0043748//O-succinylbenzoate synthase activity;GO:0046872//metal ion binding;GO:0070204//2-succinyl-5-enolpyruvyl-6-hydroxy-3-cyclohexene-1-carboxylic-acid synthase activity;GO:0070205//2-succinyl-6-hydroxy-2,4-cyclohexadiene-1-carboxylate synthase activity	GO:0008152//metabolic process;GO:0009063//cellular amino acid catabolic process;GO:0009234//menaquinone biosynthetic process;GO:0042372//phylloquinone biosynthetic process;GO:0042550//photosystem I stabilization	--
MA_8459124g0010	1	230	773	AT3G57880	117	293	1e-32	0.69	/	3	227	/	699	773	FTIP3	Calcium-dependent lipid-binding (CaLB domain) plant phosphoribosyltransferase family protein [Source:NCBI gene (formerly Entrezgene);Acc:824957]	-	-	-	-	GO:0000139//Golgi membrane;GO:0005737//cytoplasm;GO:0005768//endosome;GO:0005783//endoplasmic reticulum;GO:0005789//endoplasmic reticulum membrane;GO:0005794//Golgi apparatus;GO:0005829//cytosol;GO:0005886//plasma membrane;GO:0009505//plant-type cell wall;GO:0009506//plasmodesma;GO:0010008//endosome membrane;GO:0016020//membrane	GO:0005515//protein binding;GO:0016740//transferase activity;GO:0016757//glycosyltransferase activity;GO:0046872//metal ion binding	GO:1902182//shoot apical meristem development	--
MA_8459743g0010	1	222	202	AT4G32130	43.1	100	1e-06	0.56	/	97	219	/	92	132	At4g32130	ER membrane protein complex subunit-like protein (DUF2012) [Source:NCBI gene (formerly Entrezgene);Acc:829345]	-	-	-	-	GO:0005783//endoplasmic reticulum;GO:0005886//plasma membrane;GO:0016020//membrane;GO:0072546//EMC complex	GO:0030246//carbohydrate binding	-	--
MA_8459784g0010	1	330	1325	AT1G27595	99	245	2e-25	0.61	/	1	279	/	1230	1318	sympk	symplekin [Source:NCBI gene (formerly Entrezgene);Acc:839651]	Genetic Information Processing	Translation	ko03015//mRNA surveillance pathway	K06100	-	-	-	--
MA_846168g0010	1	221	346	AT3G63490	118	296	3e-34	0.81	/	3	212	/	190	259	EMB3126	Ribosomal protein L1p/L10e family [Source:NCBI gene (formerly Entrezgene);Acc:825524]	Genetic Information Processing	Translation	ko03010//Ribosome	K02863	GO:0005634//nucleus;GO:0005829//cytosol;GO:0005840//ribosome;GO:0009507//chloroplast;GO:0009535//chloroplast thylakoid membrane;GO:0009536//plastid;GO:0009570//chloroplast stroma;GO:0009941//chloroplast envelope;GO:0015934//large ribosomal subunit;GO:0022625//cytosolic large ribosomal subunit;GO:1990904//ribonucleoprotein complex	GO:0003723//RNA binding;GO:0003729//mRNA binding;GO:0003735//structural constituent of ribosome;GO:0019843//rRNA binding	GO:0000470//maturation of LSU-rRNA;GO:0006412//translation	--
MA_8461942g0010	1	585	562	AT2G17370	205	521	1e-63	0.51	/	7	585	/	173	345	HMG2	3-hydroxy-3-methylglutaryl-CoA reductase 2 [Source:NCBI gene (formerly Entrezgene);Acc:816244]	Metabolism;Metabolism;Metabolism	Global and overview maps;Global and overview maps;Metabolism of terpenoids and polyketides	ko01100//Metabolic pathways;ko01110//Biosynthesis of secondary metabolites;ko00900//Terpenoid backbone biosynthesis	K00021;K00021;K00021	GO:0005778//peroxisomal membrane;GO:0005783//endoplasmic reticulum;GO:0005789//endoplasmic reticulum membrane;GO:0016020//membrane;GO:0043231//intracellular membrane-bounded organelle	GO:0004420//hydroxymethylglutaryl-CoA reductase (NADPH) activity;GO:0005515//protein binding;GO:0016491//oxidoreductase activity;GO:0016616//oxidoreductase activity, acting on the CH-OH group of donors, NAD or NADP as acceptor	GO:0008299//isoprenoid biosynthetic process;GO:0015936//coenzyme A metabolic process;GO:0016104//triterpenoid biosynthetic process;GO:0016126//sterol biosynthetic process	--
MA_8462057g0010	1	192	203	AT5G50870	73.2	178	6e-18	0.61	/	1	180	/	1	59	UBC27	ubiquitin-conjugating enzyme 27 [Source:NCBI gene (formerly Entrezgene);Acc:835159]	Genetic Information Processing	Folding, sorting and degradation	ko04120//Ubiquitin mediated proteolysis	K04649	GO:0005634//nucleus	GO:0000166//nucleotide binding;GO:0004842//ubiquitin-protein transferase activity;GO:0005515//protein binding;GO:0005524//ATP binding;GO:0016740//transferase activity;GO:0061631//ubiquitin conjugating enzyme activity	GO:0000209//protein polyubiquitination;GO:0006511//ubiquitin-dependent protein catabolic process;GO:0016567//protein ubiquitination;GO:0043161//proteasome-mediated ubiquitin-dependent protein catabolic process	--
MA_846290g0010	1	238	194	AT5G64810	54.7	130	7e-11	0.4	/	2	232	/	131	189	WRKY51	WRKY DNA-binding protein 51 [Source:NCBI gene (formerly Entrezgene);Acc:836602]	-	-	-	-	GO:0005634//nucleus	GO:0003677//DNA binding;GO:0003700//DNA-binding transcription factor activity;GO:0005515//protein binding;GO:0043565//sequence-specific DNA binding	GO:0006351//transcription, DNA-templated;GO:0006355//regulation of transcription, DNA-templated;GO:0006952//defense response;GO:0009867//jasmonic acid mediated signaling pathway;GO:0042742//defense response to bacterium;GO:0050832//defense response to fungus	WRKY
MA_8463667g0010	1	585	1273	AT3G10180	90.5	223	3e-21	0.46	/	4	474	/	744	900	KIN7O	P-loop containing nucleoside triphosphate hydrolases superfamily protein [Source:NCBI gene (formerly Entrezgene);Acc:820180]	-	-	-	-	GO:0005874//microtubule	GO:0000166//nucleotide binding;GO:0003774//cytoskeletal motor activity;GO:0003777//microtubule motor activity;GO:0005524//ATP binding;GO:0008017//microtubule binding;GO:0016787//hydrolase activity	GO:0007018//microtubule-based movement	--
MA_84638g0010	1	951	361	AT4G36450	188	478	3e-57	0.41	/	1	744	/	77	316	MPK14	mitogen-activated protein kinase 14 [Source:NCBI gene (formerly Entrezgene);Acc:829797]	Environmental Information Processing	Signal transduction	ko04016//MAPK signaling pathway - plant	K20537	GO:0005634//nucleus;GO:0005737//cytoplasm	GO:0000166//nucleotide binding;GO:0004672//protein kinase activity;GO:0004674//protein serine/threonine kinase activity;GO:0004707//MAP kinase activity;GO:0005524//ATP binding;GO:0016301//kinase activity;GO:0016740//transferase activity;GO:0106310//protein serine kinase activity	GO:0000165//MAPK cascade;GO:0006468//protein phosphorylation;GO:0016310//phosphorylation;GO:0035556//intracellular signal transduction	--
MA_8464559g0010	1	306	644	AT5G16930	142	359	3e-41	0.7	/	1	306	/	325	422	atad3-b	AAA-type ATPase family protein [Source:NCBI gene (formerly Entrezgene);Acc:831556]	-	-	-	-	GO:0005739//mitochondrion	GO:0005515//protein binding;GO:0005524//ATP binding;GO:0016887//ATP hydrolysis activity	GO:0007005//mitochondrion organization	--
MA_8465g0010	1	690	375	AT5G53950	237	605	2e-77	0.7	/	19	483	/	4	158	CUC2	NAC (No Apical Meristem) domain transcriptional regulator superfamily protein [Source:NCBI gene (formerly Entrezgene);Acc:835478]	-	-	-	-	GO:0005634//nucleus	GO:0000976//transcription cis-regulatory region binding;GO:0003677//DNA binding;GO:0003700//DNA-binding transcription factor activity;GO:0005515//protein binding	GO:0006355//regulation of transcription, DNA-templated;GO:0010072//primary shoot apical meristem specification;GO:0010223//secondary shoot formation;GO:0048366//leaf development;GO:0090691//formation of plant organ boundary;GO:0090709//regulation of timing of plant organ formation	NAC
MA_8465789g0010	1	282	174	AT3G21610	86.3	212	7e-23	0.74	/	100	258	/	56	108	yuiD	Acid phosphatase/vanadium-dependent haloperoxidase-related protein [Source:NCBI gene (formerly Entrezgene);Acc:821715]	-	-	-	-	GO:0005575//cellular_component;GO:0016020//membrane	GO:0003674//molecular_function	GO:0008150//biological_process	--
MA_84666g0010	1	1303	545	AT1G26760	100	248	1e-22	0.41	/	413	775	/	298	411	SDG35	SET domain protein 35 [Source:NCBI gene (formerly Entrezgene);Acc:839217]	-	-	-	-	-	GO:0005515//protein binding	-	--
MA_8467692g0010	1	334	157	AT1G53540	115	289	2e-34	0.6	/	1	330	/	1	108	HSP17.6C	HSP20-like chaperones superfamily protein [Source:NCBI gene (formerly Entrezgene);Acc:841789]	Genetic Information Processing	Folding, sorting and degradation	ko04141//Protein processing in endoplasmic reticulum	K13993	GO:0005737//cytoplasm	GO:0043621//protein self-association;GO:0051082//unfolded protein binding	GO:0006457//protein folding;GO:0009408//response to heat;GO:0009651//response to salt stress;GO:0042542//response to hydrogen peroxide;GO:0051259//protein complex oligomerization	--
MA_8468563g0010	1	393	397	AT5G48470	196	497	1e-62	0.78	/	1	387	/	161	289	PRDA1	Q1H5E9.1 RecName: Full=Protein PEP-RELATED DEVELOPMENT ARRESTED 1, chloroplastic; Short=AtPRDA1; Flags: Precursor [Arabidopsis thaliana]	-	-	-	-	GO:0009507//chloroplast;GO:0009536//plastid;GO:0042644//chloroplast nucleoid	GO:0005515//protein binding	GO:0006355//regulation of transcription, DNA-templated;GO:0009658//chloroplast organization	--
MA_8469392g0010	1	501	254	AT1G12244	112	281	3e-31	0.69	/	202	498	/	68	165	--	Polynucleotidyl transferase, ribonuclease H-like superfamily protein [Source:NCBI gene (formerly Entrezgene);Acc:3766708]	-	-	-	-	-	GO:0003674//molecular_function;GO:0016740//transferase activity	GO:0000967//rRNA 5'-end processing;GO:0006139//nucleobase-containing compound metabolic process;GO:0006364//rRNA processing;GO:0042254//ribosome biogenesis	--
MA_8469955g0010	1	353	896	AT3G04220	102	254	2e-26	0.5	/	6	350	/	757	871	TAO1	Disease resistance protein (TIR-NBS-LRR class) family [Source:NCBI gene (formerly Entrezgene);Acc:819577]	-	-	-	-	GO:0016020//membrane	GO:0043531//ADP binding	GO:0006952//defense response;GO:0007165//signal transduction;GO:0050832//defense response to fungus	--
MA_847016g0010	1	697	350	AT1G74320	264	674	4e-88	0.58	/	1	696	/	50	281	At1g74320	Protein kinase superfamily protein [Source:NCBI gene (formerly Entrezgene);Acc:843772]	Metabolism;Metabolism	Global and overview maps;Lipid metabolism	ko01100//Metabolic pathways;ko00564//Glycerophospholipid metabolism	K14156;K14156	GO:0005737//cytoplasm	GO:0000166//nucleotide binding;GO:0004103//choline kinase activity;GO:0004305//ethanolamine kinase activity;GO:0005524//ATP binding;GO:0016301//kinase activity;GO:0016740//transferase activity	GO:0006629//lipid metabolic process;GO:0006646//phosphatidylethanolamine biosynthetic process;GO:0006656//phosphatidylcholine biosynthetic process;GO:0006657//CDP-choline pathway;GO:0008654//phospholipid biosynthetic process;GO:0016310//phosphorylation	--
MA_8470951g0010	1	258	1080	AT4G32640	116	290	5e-32	0.67	/	28	252	/	1005	1079	At4g32640	Sec23/Sec24 protein transport family protein [Source:NCBI gene (formerly Entrezgene);Acc:829399]	Genetic Information Processing	Folding, sorting and degradation	ko04141//Protein processing in endoplasmic reticulum	K14007	GO:0000139//Golgi membrane;GO:0005783//endoplasmic reticulum;GO:0005789//endoplasmic reticulum membrane;GO:0005794//Golgi apparatus;GO:0016020//membrane;GO:0030127//COPII vesicle coat;GO:0070971//endoplasmic reticulum exit site	GO:0000149//SNARE binding;GO:0008270//zinc ion binding	GO:0006886//intracellular protein transport;GO:0006888//endoplasmic reticulum to Golgi vesicle-mediated transport;GO:0015031//protein transport;GO:0016192//vesicle-mediated transport;GO:0090110//COPII-coated vesicle cargo loading	--
MA_8471497g0010	1	250	1703	AT3G08530	159	402	4e-47	0.92	/	1	249	/	1	83	CHC2	Clathrin, heavy chain [Source:NCBI gene (formerly Entrezgene);Acc:820001]	Cellular Processes	Transport and catabolism	ko04144//Endocytosis	K04646	GO:0005794//Golgi apparatus;GO:0005886//plasma membrane;GO:0005905//clathrin-coated pit;GO:0009506//plasmodesma;GO:0009507//chloroplast;GO:0016020//membrane;GO:0030130//clathrin coat of trans-Golgi network vesicle;GO:0030132//clathrin coat of coated pit;GO:0030659//cytoplasmic vesicle membrane;GO:0031410//cytoplasmic vesicle;GO:0071439//clathrin complex	GO:0003729//mRNA binding;GO:0005198//structural molecule activity;GO:0005515//protein binding;GO:0032051//clathrin light chain binding;GO:0042802//identical protein binding	GO:0006886//intracellular protein transport;GO:0006897//endocytosis;GO:0006898//receptor-mediated endocytosis;GO:0016192//vesicle-mediated transport	--
MA_84723g0010	1	567	654	AT1G18390	206	524	2e-63	0.59	/	22	564	/	363	539	LRK10L-1.2	Serine/Threonine kinase family catalytic domain protein [Source:NCBI gene (formerly Entrezgene);Acc:838420]	-	-	-	-	-	GO:0004672//protein kinase activity;GO:0005524//ATP binding;GO:0030247//polysaccharide binding	GO:0006468//protein phosphorylation	--
MA_8472755g0010	1	306	1201	AT4G19050	50.8	120	1e-08	0.33	/	22	285	/	711	818	At4g19050	NB-ARC domain-containing disease resistance protein [Source:NCBI gene (formerly Entrezgene);Acc:827643]	-	-	-	-	-	GO:0000166//nucleotide binding;GO:0005524//ATP binding;GO:0043531//ADP binding	GO:0006952//defense response	--
MA_8473412g0010	1	606	776	AT2G42490	334	856	6e-111	0.83	/	4	603	/	506	705	maoI	Copper amine oxidase family protein [Source:NCBI gene (formerly Entrezgene);Acc:818849]	Metabolism;Metabolism;Metabolism;Metabolism;Metabolism;Metabolism;Metabolism;Metabolism	Global and overview maps;Global and overview maps;Amino acid metabolism;Metabolism of other amino acids;Amino acid metabolism;Biosynthesis of other secondary metabolites;Amino acid metabolism;Biosynthesis of other secondary metabolites	ko01100//Metabolic pathways;ko01110//Biosynthesis of secondary metabolites;ko00260//Glycine, serine and threonine metabolism;ko00410//beta-Alanine metabolism;ko00350//Tyrosine metabolism;ko00960//Tropane, piperidine and pyridine alkaloid biosynthesis;ko00360//Phenylalanine metabolism;ko00950//Isoquinoline alkaloid biosynthesis	K00276;K00276;K00276;K00276;K00276;K00276;K00276;K00276	GO:0005777//peroxisome;GO:0005829//cytosol	GO:0005507//copper ion binding;GO:0005515//protein binding;GO:0008131//primary amine oxidase activity;GO:0016491//oxidoreductase activity;GO:0046872//metal ion binding;GO:0048038//quinone binding;GO:0052593//tryptamine:oxygen oxidoreductase (deaminating) activity;GO:0052594//aminoacetone:oxygen oxidoreductase(deaminating) activity;GO:0052595//aliphatic-amine oxidase activity;GO:0052596//phenethyl…	GO:0002237//response to molecule of bacterial origin;GO:0009308//amine metabolic process;GO:0009447//putrescine catabolic process;GO:0009611//response to wounding;GO:0009737//response to abscisic acid;GO:0009751//response to salicylic acid;GO:0009753//response to jasmonic acid;GO:0010311//lateral root formation	--
MA_8474570g0010	1	435	507	AT5G06900	92	227	2e-22	0.39	/	1	429	/	158	302	CYP93D1	cytochrome P450, family 93, subfamily D, polypeptide 1 [Source:NCBI gene (formerly Entrezgene);Acc:830580]	-	-	-	-	GO:0016020//membrane	GO:0004497//monooxygenase activity;GO:0005506//iron ion binding;GO:0016491//oxidoreductase activity;GO:0016705//oxidoreductase activity, acting on paired donors, with incorporation or reduction of molecular oxygen;GO:0016709//oxidoreductase activity, acting on paired donors, with incorporation or reduction of molecular oxygen, NAD(P)H as one donor, and incorporation of one atom of oxygen;GO:00200…	-	--
MA_8474719g0010	1	460	512	AT3G18080	182	462	7e-56	0.56	/	3	458	/	151	301	BGLU44	B-S glucosidase 44 [Source:NCBI gene (formerly Entrezgene);Acc:821333]	Metabolism;Metabolism;Metabolism;Metabolism;Metabolism	Global and overview maps;Global and overview maps;Carbohydrate metabolism;Metabolism of other amino acids;Biosynthesis of other secondary metabolites	ko01100//Metabolic pathways;ko01110//Biosynthesis of secondary metabolites;ko00500//Starch and sucrose metabolism;ko00460//Cyanoamino acid metabolism;ko00999//Biosynthesis of various plant secondary metabolites	K05350;K05350;K05350;K05350;K05350	GO:0005576//extracellular region;GO:0009505//plant-type cell wall;GO:0022626//cytosolic ribosome	GO:0004553//hydrolase activity, hydrolyzing O-glycosyl compounds;GO:0004567//beta-mannosidase activity;GO:0008422//beta-glucosidase activity;GO:0016787//hydrolase activity;GO:0016798//hydrolase activity, acting on glycosyl bonds;GO:0046872//metal ion binding;GO:0047668//amygdalin beta-glucosidase activity;GO:0080079//cellobiose glucosidase activity;GO:0080081//4-methylumbelliferyl-beta-D-glucopyr…	GO:0005975//carbohydrate metabolic process;GO:0008152//metabolic process	--
MA_84749g0010	1	1749	506	AT3G48520	458	1178	1e-156	0.45	/	100	1710	/	18	501	CYP94B3	cytochrome P450, family 94, subfamily B, polypeptide 3 [Source:NCBI gene (formerly Entrezgene);Acc:824011]	-	-	-	-	GO:0005783//endoplasmic reticulum;GO:0005789//endoplasmic reticulum membrane;GO:0016020//membrane	GO:0004497//monooxygenase activity;GO:0005506//iron ion binding;GO:0016491//oxidoreductase activity;GO:0016705//oxidoreductase activity, acting on paired donors, with incorporation or reduction of molecular oxygen;GO:0020037//heme binding;GO:0046872//metal ion binding;GO:0052694//jasmonoyl-isoleucine-12-hydroxylase activity	GO:0002213//defense response to insect;GO:0009555//pollen development;GO:0009611//response to wounding;GO:0009694//jasmonic acid metabolic process;GO:0010154//fruit development;GO:0048480//stigma development;GO:0048653//anther development	--
MA_84751g0010	1	873	747	AT5G39710	212	539	3e-63	0.36	/	1	861	/	196	529	EMB2745	Tetratricopeptide repeat (TPR)-like superfamily protein [Source:NCBI gene (formerly Entrezgene);Acc:833967]	-	-	-	-	GO:0005739//mitochondrion	GO:0005515//protein binding	-	--
MA_8475148g0010	1	189	320	AT4G37280	80.9	198	3e-20	0.62	/	1	183	/	144	204	MRG1	MRG family protein [Source:NCBI gene (formerly Entrezgene);Acc:829882]	-	-	-	-	GO:0000123//histone acetyltransferase complex;GO:0005634//nucleus	GO:0035064//methylated histone binding;GO:1990841//promoter-specific chromatin binding	GO:0006325//chromatin organization;GO:0006355//regulation of transcription, DNA-templated;GO:0016573//histone acetylation;GO:0048586//regulation of long-day photoperiodism, flowering	--
MA_84752g0010	1	714	224	AT2G40470	192	488	1e-61	0.78	/	202	576	/	30	154	LBD15	LOB domain-containing protein 15 [Source:NCBI gene (formerly Entrezgene);Acc:818641]	-	-	-	-	GO:0005634//nucleus	GO:0000976//transcription cis-regulatory region binding;GO:0005515//protein binding	GO:0010628//positive regulation of gene expression;GO:1905177//tracheary element differentiation	LBD
MA_84757g0010	1	1362	333	AT4G02800	148	374	8e-41	0.43	/	514	1104	/	72	277	--	GRIP/coiled-coil protein [Source:NCBI gene (formerly Entrezgene);Acc:828171]	-	-	-	-	-	GO:0080115//myosin XI tail binding	-	--
MA_8480271g0010	1	384	1069	AT4G29900	168	425	2e-49	0.69	/	31	384	/	686	799	ACA10	autoinhibited Ca(2+)-ATPase 10 [Source:NCBI gene (formerly Entrezgene);Acc:829112]	-	-	-	-	GO:0005886//plasma membrane;GO:0009506//plasmodesma;GO:0016020//membrane;GO:0016021//integral component of membrane;GO:0043231//intracellular membrane-bounded organelle;GO:0110165//cellular anatomical entity	GO:0000166//nucleotide binding;GO:0005215//transporter activity;GO:0005388//P-type calcium transporter activity;GO:0005516//calmodulin binding;GO:0005524//ATP binding;GO:0016887//ATP hydrolysis activity;GO:0019829//ATPase-coupled cation transmembrane transporter activity;GO:0046872//metal ion binding	GO:0006811//ion transport;GO:0006816//calcium ion transport;GO:0070588//calcium ion transmembrane transport	--
MA_84804g0010	1	357	222	AT1G79010	165	417	8e-53	0.97	/	73	354	/	129	222	At1g79010	Alpha-helical ferredoxin [Source:NCBI gene (formerly Entrezgene);Acc:844242]	Metabolism;Metabolism	Global and overview maps;Energy metabolism	ko01100//Metabolic pathways;ko00190//Oxidative phosphorylation	K03941;K03941	GO:0005739//mitochondrion;GO:0005747//mitochondrial respiratory chain complex I;GO:0016020//membrane;GO:0070469//respirasome	GO:0003954//NADH dehydrogenase activity;GO:0008137//NADH dehydrogenase (ubiquinone) activity;GO:0016491//oxidoreductase activity;GO:0016651//oxidoreductase activity, acting on NAD(P)H;GO:0046872//metal ion binding;GO:0051536//iron-sulfur cluster binding;GO:0051539//4 iron, 4 sulfur cluster binding	GO:0006120//mitochondrial electron transport, NADH to ubiquinone;GO:0009060//aerobic respiration;GO:0032981//mitochondrial respiratory chain complex I assembly	--
MA_848089g0010	1	605	490	AT2G36970	204	519	1e-63	0.48	/	3	593	/	286	473	UGT86A1	UDP-Glycosyltransferase superfamily protein [Source:NCBI gene (formerly Entrezgene);Acc:818271]	-	-	-	-	-	GO:0008194//UDP-glycosyltransferase activity;GO:0016740//transferase activity;GO:0016757//glycosyltransferase activity	-	--
MA_8482615g0010	1	440	377	AT5G09810	288	736	1e-98	0.94	/	3	437	/	233	377	ACT7	actin 7 [Source:NCBI gene (formerly Entrezgene);Acc:830841]	-	-	-	-	GO:0005730//nucleolus;GO:0005737//cytoplasm;GO:0005739//mitochondrion;GO:0005829//cytosol;GO:0005856//cytoskeleton;GO:0005886//plasma membrane;GO:0009505//plant-type cell wall;GO:0009506//plasmodesma;GO:0009570//chloroplast stroma;GO:0009941//chloroplast envelope	GO:0000166//nucleotide binding;GO:0005200//structural constituent of cytoskeleton;GO:0005515//protein binding;GO:0005524//ATP binding;GO:0016787//hydrolase activity	GO:0006893//Golgi to plasma membrane transport;GO:0007010//cytoskeleton organization;GO:0008104//protein localization;GO:0009416//response to light stimulus;GO:0009611//response to wounding;GO:0009733//response to auxin;GO:0009845//seed germination;GO:0010053//root epidermal cell differentiation;GO:0015031//protein transport;GO:0048364//root development;GO:0048767//root hair elongation;GO:0051301…	--
MA_848317g0010	1	384	591	AT3G58610	114	285	1e-30	0.73	/	157	378	/	129	202	At3g58610	ketol-acid reductoisomerase [Source:NCBI gene (formerly Entrezgene);Acc:825030]	Metabolism;Metabolism;Metabolism;Metabolism;Metabolism;Metabolism	Global and overview maps;Global and overview maps;Global and overview maps;Global and overview maps;Metabolism of cofactors and vitamins;Amino acid metabolism	ko01100//Metabolic pathways;ko01110//Biosynthesis of secondary metabolites;ko01230//Biosynthesis of amino acids;ko01210//2-Oxocarboxylic acid metabolism;ko00770//Pantothenate and CoA biosynthesis;ko00290//Valine, leucine and isoleucine biosynthesis	K00053;K00053;K00053;K00053;K00053;K00053	GO:0005739//mitochondrion;GO:0005829//cytosol;GO:0009505//plant-type cell wall;GO:0009507//chloroplast;GO:0009536//plastid;GO:0009570//chloroplast stroma;GO:0009941//chloroplast envelope;GO:0048046//apoplast	GO:0004455//ketol-acid reductoisomerase activity;GO:0005507//copper ion binding;GO:0016491//oxidoreductase activity;GO:0046872//metal ion binding	GO:0008652//cellular amino acid biosynthetic process;GO:0009082//branched-chain amino acid biosynthetic process;GO:0009097//isoleucine biosynthetic process;GO:0009099//valine biosynthetic process	--
MA_8483187g0010	1	531	708	AT2G23450	165	417	5e-48	0.48	/	1	492	/	505	696	WAKL14	Protein kinase superfamily protein [Source:NCBI gene (formerly Entrezgene);Acc:816877]	-	-	-	-	GO:0005886//plasma membrane;GO:0016020//membrane	GO:0000166//nucleotide binding;GO:0004672//protein kinase activity;GO:0004674//protein serine/threonine kinase activity;GO:0005524//ATP binding;GO:0016301//kinase activity;GO:0016740//transferase activity;GO:0106310//protein serine kinase activity	GO:0006468//protein phosphorylation;GO:0007166//cell surface receptor signaling pathway;GO:0016310//phosphorylation	--
MA_84836g0010	1	1368	414	AT3G28150	50.8	120	9e-07	0.26	/	1036	1350	/	293	414	TBL22	TRICHOME BIREFRINGENCE-LIKE 22 [Source:NCBI gene (formerly Entrezgene);Acc:822439]	-	-	-	-	GO:0005794//Golgi apparatus;GO:0016020//membrane	GO:0016413//O-acetyltransferase activity;GO:0016740//transferase activity	GO:0010411//xyloglucan metabolic process	--
MA_84838g0010	1	1380	395	AT5G13930	515	1327	0	0.71	/	52	1113	/	12	382	TT4	Chalcone and stilbene synthase family protein [Source:NCBI gene (formerly Entrezgene);Acc:831241]	Metabolism;Metabolism;Organismal Systems;Metabolism;Metabolism	Global and overview maps;Global and overview maps;Environmental adaptation;Biosynthesis of other secondary metabolites;Biosynthesis of other secondary metabolites	ko01100//Metabolic pathways;ko01110//Biosynthesis of secondary metabolites;ko04712//Circadian rhythm - plant;ko00960//Tropane, piperidine and pyridine alkaloid biosynthesis;ko00941//Flavonoid biosynthesis	K00660;K00660;K00660;K00660;K00660	GO:0005634//nucleus;GO:0005783//endoplasmic reticulum;GO:0009705//plant-type vacuole membrane	GO:0005515//protein binding;GO:0016210//naringenin-chalcone synthase activity;GO:0016740//transferase activity;GO:0016746//acyltransferase activity;GO:0016747//acyltransferase activity, transferring groups other than amino-acyl groups;GO:0102128//chalcone synthase activity	GO:0006979//response to oxidative stress;GO:0008152//metabolic process;GO:0009058//biosynthetic process;GO:0009611//response to wounding;GO:0009629//response to gravity;GO:0009733//response to auxin;GO:0009753//response to jasmonic acid;GO:0009813//flavonoid biosynthetic process;GO:0009926//auxin polar transport;GO:0010224//response to UV-B;GO:0030639//polyketide biosynthetic process;GO:0031540//…	--
MA_8484021g0010	1	641	444	AT1G19680	85.9	211	1e-19	0.35	/	50	499	/	196	335	--	RING/U-box superfamily protein [Source:NCBI gene (formerly Entrezgene);Acc:838555]	-	-	-	-	-	GO:0003674//molecular_function	-	--
MA_848458g0010	1	483	551	AT1G65950	110	276	6e-29	0.53	/	43	390	/	407	525	abkD	Protein kinase superfamily protein [Source:NCBI gene (formerly Entrezgene);Acc:842907]	-	-	-	-	GO:0005576//extracellular region;GO:0005743//mitochondrial inner membrane;GO:0031966//mitochondrial membrane	GO:0004672//protein kinase activity;GO:0005524//ATP binding;GO:0016301//kinase activity	GO:0006468//protein phosphorylation;GO:0007005//mitochondrion organization;GO:0016310//phosphorylation;GO:0055088//lipid homeostasis	--
MA_84846g0010	1	258	267	AT4G38800	121	303	1e-35	0.65	/	1	255	/	183	267	MTN1	methylthioadenosine nucleosidase 1 [Source:NCBI gene (formerly Entrezgene);Acc:830035]	Metabolism;Metabolism	Global and overview maps;Amino acid metabolism	ko01100//Metabolic pathways;ko00270//Cysteine and methionine metabolism	K01244;K01244	GO:0005829//cytosol;GO:0005886//plasma membrane	GO:0003824//catalytic activity;GO:0008930//methylthioadenosine nucleosidase activity;GO:0016787//hydrolase activity	GO:0000003//reproduction;GO:0008652//cellular amino acid biosynthetic process;GO:0009086//methionine biosynthetic process;GO:0009116//nucleoside metabolic process;GO:0010087//phloem or xylem histogenesis;GO:0019509//L-methionine salvage from methylthioadenosine	--
MA_8485418g0010	1	311	1123	AT1G73080	57	136	7e-11	0.39	/	3	254	/	1022	1111	PEPR1	PEP1 receptor 1 [Source:NCBI gene (formerly Entrezgene);Acc:843639]	-	-	-	-	GO:0005886//plasma membrane;GO:0009506//plasmodesma;GO:0016020//membrane	GO:0000166//nucleotide binding;GO:0001653//peptide receptor activity;GO:0004383//guanylate cyclase activity;GO:0004672//protein kinase activity;GO:0004674//protein serine/threonine kinase activity;GO:0005515//protein binding;GO:0005524//ATP binding;GO:0016301//kinase activity;GO:0016740//transferase activity;GO:0106310//protein serine kinase activity	GO:0006182//cGMP biosynthetic process;GO:0006468//protein phosphorylation;GO:0006952//defense response;GO:0006955//immune response;GO:0009611//response to wounding;GO:0009753//response to jasmonic acid;GO:0016310//phosphorylation;GO:0045087//innate immune response	--
MA_848558g0010	1	231	256	AT5G56075	67	162	4e-15	0.66	/	64	204	/	64	109	At4g26485	methyltransferase small domain protein, putative (DUF2431) [Source:NCBI gene (formerly Entrezgene);Acc:835706]	-	-	-	-	GO:0005737//cytoplasm	GO:0008168//methyltransferase activity;GO:0070042//rRNA (uridine-N3-)-methyltransferase activity	GO:0032259//methylation;GO:0070475//rRNA base methylation	--
MA_84856g0010	1	567	414	AT3G11520	170	431	1e-51	0.52	/	1	489	/	241	406	CYCB1;3	CYCLIN B1;3 [Source:NCBI gene (formerly Entrezgene);Acc:820325]	-	-	-	-	GO:0000307//cyclin-dependent protein kinase holoenzyme complex;GO:0005634//nucleus;GO:0005737//cytoplasm;GO:0016020//membrane	GO:0005515//protein binding;GO:0016538//cyclin-dependent protein serine/threonine kinase regulator activity	GO:0000079//regulation of cyclin-dependent protein serine/threonine kinase activity;GO:0007049//cell cycle;GO:0044772//mitotic cell cycle phase transition;GO:0051301//cell division	--
MA_8486705g0010	1	1077	2181	AT4G22970	106	265	6e-25	0.35	/	52	768	/	1594	1807	ESP	separase [Source:NCBI gene (formerly Entrezgene);Acc:828396]	-	-	-	-	GO:0005634//nucleus;GO:0005737//cytoplasm;GO:0005874//microtubule;GO:0072686//mitotic spindle	GO:0004197//cysteine-type endopeptidase activity;GO:0008233//peptidase activity;GO:0016787//hydrolase activity	GO:0000280//nuclear division;GO:0000911//cytokinesis by cell plate formation;GO:0006508//proteolysis;GO:0006887//exocytosis;GO:0007049//cell cycle;GO:0007059//chromosome segregation;GO:0009793//embryo development ending in seed dormancy;GO:0009826//unidimensional cell growth;GO:0009960//endosperm development;GO:0016192//vesicle-mediated transport;GO:0045876//positive regulation of sister chromati…	--
MA_848774g0010	1	1060	274	AT1G04940	280	715	2e-93	0.65	/	470	1057	/	79	273	Tic20-I	translocon at the inner envelope membrane of chloroplasts 20 [Source:NCBI gene (formerly Entrezgene);Acc:839374]	-	-	-	-	GO:0009507//chloroplast;GO:0009528//plastid inner membrane;GO:0009536//plastid;GO:0009706//chloroplast inner membrane;GO:0016020//membrane;GO:0031969//chloroplast membrane	GO:0005515//protein binding;GO:0008320//protein transmembrane transporter activity	GO:0015031//protein transport;GO:0045037//protein import into chloroplast stroma	--
MA_848882g0010	1	831	292	AT5G65730	343	880	2e-119	0.59	/	64	825	/	11	262	XTH6	xyloglucan endotransglucosylase/hydrolase 6 [Source:NCBI gene (formerly Entrezgene);Acc:836702]	-	-	-	-	GO:0005576//extracellular region;GO:0005618//cell wall;GO:0048046//apoplast	GO:0004553//hydrolase activity, hydrolyzing O-glycosyl compounds;GO:0016740//transferase activity;GO:0016762//xyloglucan:xyloglucosyl transferase activity;GO:0016787//hydrolase activity;GO:0016798//hydrolase activity, acting on glycosyl bonds;GO:0030247//polysaccharide binding	GO:0005975//carbohydrate metabolic process;GO:0006073//cellular glucan metabolic process;GO:0008152//metabolic process;GO:0009414//response to water deprivation;GO:0010411//xyloglucan metabolic process;GO:0042546//cell wall biogenesis;GO:0071555//cell wall organization	--
MA_84895g0010	1	228	689	AT1G55870	82.4	202	3e-20	0.51	/	1	213	/	311	381	AHG2	Polynucleotidyl transferase, ribonuclease H-like superfamily protein [Source:NCBI gene (formerly Entrezgene);Acc:842037]	Genetic Information Processing	Folding, sorting and degradation	ko03018//RNA degradation	K01148	GO:0005634//nucleus;GO:0005737//cytoplasm;GO:0005739//mitochondrion	GO:0000175//3'-5'-exoribonuclease activity;GO:0003676//nucleic acid binding;GO:0003723//RNA binding;GO:0004518//nuclease activity;GO:0004527//exonuclease activity;GO:0004535//poly(A)-specific ribonuclease activity;GO:0016740//transferase activity;GO:0016787//hydrolase activity;GO:0043169//cation binding;GO:0046872//metal ion binding	GO:0006397//mRNA processing;GO:0006952//defense response;GO:0006970//response to osmotic stress;GO:0009651//response to salt stress;GO:0009737//response to abscisic acid;GO:0009751//response to salicylic acid;GO:0090305//nucleic acid phosphodiester bond hydrolysis;GO:0090503//RNA phosphodiester bond hydrolysis, exonucleolytic	--
MA_8491g0010	1	1242	781	AT4G02750	492	1267	6e-169	0.54	/	1	1239	/	369	781	PCMP-H24	Tetratricopeptide repeat (TPR)-like superfamily protein [Source:NCBI gene (formerly Entrezgene);Acc:828187]	-	-	-	-	GO:0043231//intracellular membrane-bounded organelle	GO:0003723//RNA binding;GO:0005515//protein binding;GO:0008270//zinc ion binding	GO:0009451//RNA modification;GO:0010214//seed coat development;GO:0140547//acquisition of seed longevity	--
MA_849210g0010	1	273	772	AT1G79690	79.3	194	6e-19	0.49	/	22	270	/	374	452	NUDT3	nudix hydrolase homolog 3 [Source:NCBI gene (formerly Entrezgene);Acc:844308]	-	-	-	-	GO:0000325//plant-type vacuole;GO:0005737//cytoplasm;GO:0005739//mitochondrion;GO:0005829//cytosol	GO:0005515//protein binding;GO:0008239//dipeptidyl-peptidase activity;GO:0016787//hydrolase activity;GO:0016791//phosphatase activity;GO:0046872//metal ion binding	-	--
MA_8493350g0010	1	381	250	AT3G16240	162	411	2e-51	0.66	/	19	378	/	131	250	DELTA-TIP	delta tonoplast integral protein [Source:NCBI gene (formerly Entrezgene);Acc:820870]	-	-	-	-	GO:0000325//plant-type vacuole;GO:0000326//protein storage vacuole;GO:0005773//vacuole;GO:0005774//vacuolar membrane;GO:0005794//Golgi apparatus;GO:0005886//plasma membrane;GO:0009505//plant-type cell wall;GO:0009506//plasmodesma;GO:0009705//plant-type vacuole membrane;GO:0009941//chloroplast envelope;GO:0016020//membrane;GO:0042807//central vacuole	GO:0015200//methylammonium transmembrane transporter activity;GO:0015250//water channel activity;GO:0015267//channel activity;GO:0042802//identical protein binding	GO:0006833//water transport;GO:0055085//transmembrane transport;GO:0072489//methylammonium transmembrane transport	--
MA_8494227g0010	1	242	372	AT1G49520	108	269	6e-30	0.63	/	23	241	/	96	168	TRI1	SWIB complex BAF60b domain-containing protein [Source:NCBI gene (formerly Entrezgene);Acc:841376]	-	-	-	-	GO:0005634//nucleus	GO:0003674//molecular_function	-	--
MA_849439g0010	1	537	1191	AT5G36930	61.2	147	2e-11	0.26	/	181	516	/	61	160	N	Disease resistance protein (TIR-NBS-LRR class) family [Source:NCBI gene (formerly Entrezgene);Acc:833662]	-	-	-	-	GO:0016020//membrane	GO:0043531//ADP binding	GO:0006952//defense response;GO:0007165//signal transduction	--
MA_849579g0010	1	201	230	AT4G29170	81.3	199	7e-21	0.61	/	1	198	/	68	133	ATMND1	Mnd1 family protein [Source:NCBI gene (formerly Entrezgene);Acc:829038]	-	-	-	-	GO:0005634//nucleus;GO:0005730//nucleolus	GO:0003690//double-stranded DNA binding;GO:0005515//protein binding	GO:0006302//double-strand break repair;GO:0006310//DNA recombination;GO:0007131//reciprocal meiotic recombination;GO:0009553//embryo sac development;GO:0009555//pollen development;GO:0010212//response to ionizing radiation;GO:0051321//meiotic cell cycle;GO:0090304//nucleic acid metabolic process	--
MA_8496641g0010	1	165	220	AT5G25280	73.9	180	3e-18	0.62	/	1	159	/	168	220	--	serine-rich protein-like protein [Source:NCBI gene (formerly Entrezgene);Acc:832600]	-	-	-	-	-	GO:0005515//protein binding	-	--
MA_8497143g0010	1	1098	529	AT2G30550	263	672	1e-83	0.42	/	1	1011	/	121	481	At2g30550	alpha/beta-Hydrolases superfamily protein [Source:NCBI gene (formerly Entrezgene);Acc:817604]	-	-	-	-	GO:0009507//chloroplast;GO:0009536//plastid	GO:0004620//phospholipase activity;GO:0004806//triglyceride lipase activity;GO:0008970//phospholipase A1 activity;GO:0016787//hydrolase activity;GO:0047714//galactolipase activity	GO:0006629//lipid metabolic process;GO:0016042//lipid catabolic process	--
MA_849767g0010	1	437	555	AT1G79250	99.8	247	3e-25	0.43	/	91	432	/	135	247	AGC1.7	AGC kinase 1.7 [Source:NCBI gene (formerly Entrezgene);Acc:844265]	-	-	-	-	GO:0005634//nucleus;GO:0005737//cytoplasm;GO:0005886//plasma membrane	GO:0000166//nucleotide binding;GO:0004672//protein kinase activity;GO:0004674//protein serine/threonine kinase activity;GO:0005515//protein binding;GO:0005524//ATP binding;GO:0016301//kinase activity;GO:0016740//transferase activity;GO:0106310//protein serine kinase activity	GO:0006468//protein phosphorylation;GO:0009826//unidimensional cell growth;GO:0009860//pollen tube growth;GO:0016310//phosphorylation	--
MA_84984g0010	1	834	332	AT4G24050	340	872	1e-117	0.54	/	1	828	/	1	323	TIC32B	NAD(P)-binding Rossmann-fold superfamily protein [Source:NCBI gene (formerly Entrezgene);Acc:828505]	-	-	-	-	GO:0005575//cellular_component	-	-	--
MA_8498693g0010	1	1280	482	AT2G28080	411	1057	4e-141	0.51	/	79	1275	/	24	414	UGT86A2	UDP-Glycosyltransferase superfamily protein [Source:NCBI gene (formerly Entrezgene);Acc:817352]	-	-	-	-	GO:0005575//cellular_component	GO:0008194//UDP-glycosyltransferase activity;GO:0016740//transferase activity;GO:0016757//glycosyltransferase activity	-	--
MA_8498773g0010	1	1377	379	AT4G00960	293	750	7e-96	0.5	/	496	1359	/	47	343	At4g00960	Protein kinase superfamily protein [Source:NCBI gene (formerly Entrezgene);Acc:827937]	-	-	-	-	GO:0005886//plasma membrane	GO:0000166//nucleotide binding;GO:0004672//protein kinase activity;GO:0004674//protein serine/threonine kinase activity;GO:0005524//ATP binding;GO:0016301//kinase activity;GO:0016740//transferase activity;GO:0106310//protein serine kinase activity	GO:0006468//protein phosphorylation;GO:0016310//phosphorylation	--
MA_8499g0030	1	2442	937	AT1G16480	537	1383	2e-178	0.37	/	190	2439	/	75	825	PCMP-H42	Tetratricopeptide repeat (TPR)-like superfamily protein [Source:NCBI gene (formerly Entrezgene);Acc:838218]	-	-	-	-	-	GO:0005515//protein binding;GO:0008270//zinc ion binding	GO:0008150//biological_process	--
MA_84997g0010	1	519	627	AT5G50340	65.9	159	6e-13	0.38	/	100	447	/	139	237	radA	DNA repair protein RadA-like protein [Source:NCBI gene (formerly Entrezgene);Acc:835101]	-	-	-	-	-	GO:0003677//DNA binding;GO:0003684//damaged DNA binding;GO:0005524//ATP binding;GO:0016787//hydrolase activity;GO:0046872//metal ion binding;GO:0140664//ATP-dependent DNA damage sensor activity	GO:0000725//recombinational repair;GO:0006281//DNA repair	--
MA_8499709g0010	1	185	158	AT5G58740	50.1	118	2e-09	0.75	/	56	139	/	83	110	NUDCD2	HSP20-like chaperones superfamily protein [Source:NCBI gene (formerly Entrezgene);Acc:835988]	-	-	-	-	GO:0005634//nucleus;GO:0005737//cytoplasm	GO:0051082//unfolded protein binding	GO:0006457//protein folding;GO:0006950//response to stress	--
MA_85007g0010	1	432	275	AT4G38260	116	290	1e-32	0.43	/	1	426	/	123	270	--	transport/golgi organization-like protein (DUF833) [Source:NCBI gene (formerly Entrezgene);Acc:829983]	-	-	-	-	-	-	-	--
MA_8501111g0010	1	259	188	AT1G61105	48.9	115	1e-08	0.39	/	67	258	/	31	92	BRADI_1g24377v3	Toll-Interleukin-Resistance (TIR) domain family protein [Source:NCBI gene (formerly Entrezgene);Acc:2745840]	-	-	-	-	-	-	GO:0007165//signal transduction	--
MA_850263g0010	1	423	916	AT4G19710	220	560	5e-68	0.74	/	1	420	/	777	916	AK-HSDH II	aspartate kinase-homoserine dehydrogenase ii [Source:NCBI gene (formerly Entrezgene);Acc:827715]	Metabolism;Metabolism;Metabolism;Metabolism;Metabolism;Metabolism;Metabolism	Global and overview maps;Global and overview maps;Global and overview maps;Amino acid metabolism;Amino acid metabolism;Amino acid metabolism;Biosynthesis of other secondary metabolites	ko01100//Metabolic pathways;ko01110//Biosynthesis of secondary metabolites;ko01230//Biosynthesis of amino acids;ko00270//Cysteine and methionine metabolism;ko00260//Glycine, serine and threonine metabolism;ko00300//Lysine biosynthesis;ko00261//Monobactam biosynthesis	K12524;K12524;K12524;K12524;K12524;K12524;K12524	GO:0009507//chloroplast;GO:0009536//plastid;GO:0009570//chloroplast stroma	GO:0000166//nucleotide binding;GO:0003824//catalytic activity;GO:0004072//aspartate kinase activity;GO:0004412//homoserine dehydrogenase activity;GO:0005524//ATP binding;GO:0016301//kinase activity;GO:0016491//oxidoreductase activity;GO:0016740//transferase activity;GO:0050661//NADP binding	GO:0006520//cellular amino acid metabolic process;GO:0008152//metabolic process;GO:0008652//cellular amino acid biosynthetic process;GO:0009067//aspartate family amino acid biosynthetic process;GO:0009086//methionine biosynthetic process;GO:0009088//threonine biosynthetic process;GO:0009089//lysine biosynthetic process via diaminopimelate;GO:0009090//homoserine biosynthetic process;GO:0016310//ph…	--
MA_8502678g0010	1	1434	1400	AT1G69550	84	206	6e-17	0.32	/	463	1338	/	919	1197	TAO1	disease resistance protein (TIR-NBS-LRR class) [Source:NCBI gene (formerly Entrezgene);Acc:843291]	-	-	-	-	GO:0005575//cellular_component;GO:0016020//membrane	GO:0000166//nucleotide binding;GO:0005515//protein binding;GO:0005524//ATP binding;GO:0043531//ADP binding	GO:0006952//defense response;GO:0007165//signal transduction	--
MA_8502928g0010	1	523	508	AT1G77510	194	493	4e-60	0.53	/	2	520	/	43	214	PDIL1-2	PDI-like 1-2 [Source:NCBI gene (formerly Entrezgene);Acc:844087]	Genetic Information Processing	Folding, sorting and degradation	ko04141//Protein processing in endoplasmic reticulum	K09580	GO:0000325//plant-type vacuole;GO:0005739//mitochondrion;GO:0005783//endoplasmic reticulum;GO:0005788//endoplasmic reticulum lumen;GO:0005794//Golgi apparatus;GO:0005886//plasma membrane;GO:0009507//chloroplast;GO:0009570//chloroplast stroma;GO:0099503//secretory vesicle	GO:0003756//protein disulfide isomerase activity;GO:0016853//isomerase activity	GO:0006457//protein folding;GO:0009644//response to high light intensity;GO:0010205//photoinhibition;GO:0034976//response to endoplasmic reticulum stress	--
MA_8503g0010	1	372	124	AT5G12190	223	569	3e-77	0.86	/	4	369	/	3	124	At5g12190	RNA-binding (RRM/RBD/RNP motifs) family protein [Source:NCBI gene (formerly Entrezgene);Acc:831092]	Genetic Information Processing	Transcription	ko03040//Spliceosome	K12833	GO:0005634//nucleus;GO:0005684//U2-type spliceosomal complex;GO:0005686//U2 snRNP;GO:0005689//U12-type spliceosomal complex;GO:0071011//precatalytic spliceosome;GO:0071013//catalytic step 2 spliceosome	GO:0003676//nucleic acid binding;GO:0003723//RNA binding;GO:0005515//protein binding	GO:0000398//mRNA splicing, via spliceosome;GO:0006397//mRNA processing;GO:0008380//RNA splicing	--
MA_8503271g0010	1	746	1061	AT1G07810	89.4	220	3e-20	0.79	/	555	725	/	754	810	ECA1	ER-type Ca2+-ATPase 1 [Source:NCBI gene (formerly Entrezgene);Acc:837296]	-	-	-	-	GO:0000325//plant-type vacuole;GO:0005576//extracellular region;GO:0005783//endoplasmic reticulum;GO:0005789//endoplasmic reticulum membrane;GO:0016020//membrane;GO:0016021//integral component of membrane;GO:0110165//cellular anatomical entity	GO:0000166//nucleotide binding;GO:0005215//transporter activity;GO:0005388//P-type calcium transporter activity;GO:0005524//ATP binding;GO:0015662//P-type ion transporter activity;GO:0016887//ATP hydrolysis activity;GO:0046872//metal ion binding	GO:0006811//ion transport;GO:0006816//calcium ion transport;GO:0006874//cellular calcium ion homeostasis;GO:0010042//response to manganese ion;GO:0034220//ion transmembrane transport;GO:0070588//calcium ion transmembrane transport	--
MA_8503346g0010	1	561	443	AT5G57840	65.9	159	7e-13	0.39	/	139	453	/	1	99	HST	HXXXD-type acyl-transferase family protein [Source:NCBI gene (formerly Entrezgene);Acc:835894]	Metabolism;Metabolism;Metabolism;Metabolism;Metabolism	Global and overview maps;Global and overview maps;Biosynthesis of other secondary metabolites;Biosynthesis of other secondary metabolites;Biosynthesis of other secondary metabolites	ko01100//Metabolic pathways;ko01110//Biosynthesis of secondary metabolites;ko00940//Phenylpropanoid biosynthesis;ko00941//Flavonoid biosynthesis;ko00945//Stilbenoid, diarylheptanoid and gingerol biosynthesis	K13065;K13065;K13065;K13065;K13065	-	GO:0016740//transferase activity;GO:0016747//acyltransferase activity, transferring groups other than amino-acyl groups	-	--
MA_8503722g0010	1	463	831	AT1G61390	134	338	3e-37	0.61	/	154	462	/	504	606	At1g61390	S-locus lectin protein kinase family protein [Source:NCBI gene (formerly Entrezgene);Acc:842433]	-	-	-	-	GO:0005886//plasma membrane;GO:0016020//membrane	GO:0000166//nucleotide binding;GO:0004672//protein kinase activity;GO:0004674//protein serine/threonine kinase activity;GO:0005516//calmodulin binding;GO:0005524//ATP binding;GO:0016301//kinase activity;GO:0016740//transferase activity;GO:0030246//carbohydrate binding;GO:0031625//ubiquitin protein ligase binding;GO:0106310//protein serine kinase activity	GO:0006468//protein phosphorylation;GO:0016310//phosphorylation;GO:0045087//innate immune response;GO:0048544//recognition of pollen	--
MA_8503923g0010	1	435	1379	AT3G11960	113	282	8e-30	0.58	/	133	432	/	1278	1379	DDB1	Cleavage and polyadenylation specificity factor (CPSF) A subunit protein [Source:NCBI gene (formerly Entrezgene);Acc:820369]	Genetic Information Processing	Transcription	ko03040//Spliceosome	K12830	GO:0005634//nucleus;GO:0005686//U2 snRNP	GO:0003676//nucleic acid binding;GO:0005515//protein binding;GO:0030620//U2 snRNA binding	GO:0000398//mRNA splicing, via spliceosome	--
MA_8504305g0010	1	417	510	AT4G15280	71.2	173	2e-15	0.37	/	64	378	/	398	503	UGT71B5	UDP-glucosyl transferase 71B5 [Source:NCBI gene (formerly Entrezgene);Acc:827194]	-	-	-	-	-	GO:0008194//UDP-glycosyltransferase activity;GO:0016740//transferase activity;GO:0016757//glycosyltransferase activity;GO:0080043//quercetin 3-O-glucosyltransferase activity	-	--
MA_85047g0010	1	207	146	AT2G14825	65.9	159	2e-15	0.57	/	28	180	/	23	73	Hdac6	histone deacetylase-like protein [Source:NCBI gene (formerly Entrezgene);Acc:815971]	-	-	-	-	-	GO:0008270//zinc ion binding	-	--
MA_8505305g0010	1	294	680	AT4G28620	82	201	8e-20	0.61	/	127	288	/	592	645	ABCB24	ABC transporter of the mitochondrion 2 [Source:NCBI gene (formerly Entrezgene);Acc:828980]	Environmental Information Processing	Membrane transport	ko02010//ABC transporters	K05662	GO:0005739//mitochondrion;GO:0005743//mitochondrial inner membrane;GO:0016020//membrane;GO:0016021//integral component of membrane	GO:0000166//nucleotide binding;GO:0005524//ATP binding;GO:0042626//ATPase-coupled transmembrane transporter activity;GO:0140359//ABC-type transporter activity	GO:0006811//ion transport;GO:0006879//cellular iron ion homeostasis;GO:0046686//response to cadmium ion;GO:0055072//iron ion homeostasis;GO:0055085//transmembrane transport	--
MA_850740g0010	1	410	355	AT1G19600	121	303	4e-34	0.52	/	3	341	/	230	342	iolC	pfkB-like carbohydrate kinase family protein [Source:NCBI gene (formerly Entrezgene);Acc:838547]	-	-	-	-	-	GO:0003674//molecular_function;GO:0016301//kinase activity	GO:0016310//phosphorylation	--
MA_8507594g0010	1	531	361	AT3G01690	137	346	9e-40	0.49	/	1	495	/	209	360	abhd17c	alpha/beta-Hydrolases superfamily protein [Source:NCBI gene (formerly Entrezgene);Acc:821094]	-	-	-	-	-	GO:0005515//protein binding	-	--
MA_8507901g0010	1	1197	576	AT3G26140	370	949	5e-124	0.49	/	1	1185	/	192	576	--	Cellulase (glycosyl hydrolase family 5) protein [Source:NCBI gene (formerly Entrezgene);Acc:822214]	-	-	-	-	GO:0005576//extracellular region;GO:0016020//membrane	GO:0004553//hydrolase activity, hydrolyzing O-glycosyl compounds;GO:0016787//hydrolase activity;GO:0016798//hydrolase activity, acting on glycosyl bonds;GO:0016985//mannan endo-1,4-beta-mannosidase activity	GO:0008152//metabolic process;GO:0071704//organic substance metabolic process	--
MA_8507903g0010	1	399	393	AT2G18950	164	415	3e-50	0.64	/	1	378	/	166	291	HPT1	homogentisate phytyltransferase 1 [Source:NCBI gene (formerly Entrezgene);Acc:816412]	Metabolism;Metabolism;Metabolism	Global and overview maps;Global and overview maps;Metabolism of cofactors and vitamins	ko01100//Metabolic pathways;ko01110//Biosynthesis of secondary metabolites;ko00130//Ubiquinone and other terpenoid-quinone biosynthesis	K09833;K09833;K09833	GO:0009507//chloroplast;GO:0009536//plastid;GO:0016020//membrane;GO:0016021//integral component of membrane;GO:0031969//chloroplast membrane	GO:0004659//prenyltransferase activity;GO:0010176//homogentisate phytyltransferase activity;GO:0016740//transferase activity;GO:0016765//transferase activity, transferring alkyl or aryl (other than methyl) groups	GO:0006636//unsaturated fatty acid biosynthetic process;GO:0009266//response to temperature stimulus;GO:0009915//phloem sucrose loading;GO:0010189//vitamin E biosynthetic process;GO:0031347//regulation of defense response;GO:0071555//cell wall organization	--
MA_850814g0010	1	558	620	AT1G69870	170	430	5e-50	0.44	/	1	555	/	180	364	NRT1.7	nitrate transporter 1.7 [Source:NCBI gene (formerly Entrezgene);Acc:843323]	-	-	-	-	GO:0005886//plasma membrane;GO:0016020//membrane	GO:0015293//symporter activity;GO:0022857//transmembrane transporter activity;GO:0080054//low-affinity nitrate transmembrane transporter activity	GO:0015706//nitrate transport;GO:0042128//nitrate assimilation;GO:0055085//transmembrane transport	--
MA_850837g0010	1	201	177	AT1G60970	61.6	148	1e-13	0.54	/	28	198	/	116	177	At1g60970	SNARE-like superfamily protein [Source:NCBI gene (formerly Entrezgene);Acc:842388]	-	-	-	-	GO:0000139//Golgi membrane;GO:0005634//nucleus;GO:0005737//cytoplasm;GO:0005794//Golgi apparatus;GO:0016020//membrane;GO:0030126//COPI vesicle coat;GO:0030663//COPI-coated vesicle membrane;GO:0031410//cytoplasmic vesicle	GO:0003674//molecular_function	GO:0006886//intracellular protein transport;GO:0006890//retrograde vesicle-mediated transport, Golgi to endoplasmic reticulum;GO:0006891//intra-Golgi vesicle-mediated transport;GO:0015031//protein transport;GO:0016192//vesicle-mediated transport	--
MA_8508930g0010	1	365	210	AT5G51440	115	287	3e-33	0.53	/	13	360	/	87	204	HSP23.5	HSP20-like chaperones superfamily protein [Source:NCBI gene (formerly Entrezgene);Acc:835218]	Genetic Information Processing	Folding, sorting and degradation	ko04141//Protein processing in endoplasmic reticulum	K13993	GO:0005739//mitochondrion	GO:0005515//protein binding	-	--
MA_85108g0010	1	2745	1102	AT2G16920	395	1014	2e-121	0.63	/	1834	2715	/	820	1098	UBC23	ubiquitin-conjugating enzyme 23 [Source:NCBI gene (formerly Entrezgene);Acc:816195]	Genetic Information Processing	Folding, sorting and degradation	ko04120//Ubiquitin mediated proteolysis	K10581	-	GO:0000166//nucleotide binding;GO:0005524//ATP binding;GO:0016740//transferase activity;GO:0061631//ubiquitin conjugating enzyme activity	GO:0016567//protein ubiquitination	--
MA_8511127g0010	1	633	471	AT3G46280	97.4	241	1e-23	0.32	/	55	627	/	11	201	RWK1	kinase-like protein [Source:NCBI gene (formerly Entrezgene);Acc:823773]	-	-	-	-	GO:0016020//membrane	GO:0003674//molecular_function;GO:0016301//kinase activity	GO:0016310//phosphorylation	--
MA_8511261g0010	1	510	175	AT4G32930	164	415	3e-52	0.58	/	133	510	/	1	134	GA18326	NP_001190895.1 hypothetical protein AT4G32930 [Arabidopsis thaliana]	-	-	-	-	GO:0005829//cytosol	GO:0008270//zinc ion binding	-	--
MA_8511664g0010	1	938	865	AT5G12960	175	444	2e-49	0.34	/	3	935	/	591	865	--	proline-tRNA ligase (DUF1680) [Source:NCBI gene (formerly Entrezgene);Acc:831136]	-	-	-	-	-	GO:0016874//ligase activity;GO:0046556//alpha-L-arabinofuranosidase activity	GO:0005975//carbohydrate metabolic process;GO:0046373//L-arabinose metabolic process	--
MA_8513206g0010	1	194	163	AT5G08190	112	280	9e-34	0.84	/	3	188	/	20	81	NF-YB12	nuclear factor Y, subunit B12 [Source:NCBI gene (formerly Entrezgene);Acc:830715]	-	-	-	-	GO:0005634//nucleus	GO:0000976//transcription cis-regulatory region binding;GO:0003700//DNA-binding transcription factor activity;GO:0005515//protein binding;GO:0046982//protein heterodimerization activity	GO:0006355//regulation of transcription, DNA-templated	NF-YB
MA_8514g0010	1	648	555	AT5G35360	349	896	3e-119	0.86	/	1	585	/	327	521	CAC2	acetyl Co-enzyme a carboxylase biotin carboxylase subunit [Source:NCBI gene (formerly Entrezgene);Acc:833497]	Metabolism;Metabolism;Metabolism;Metabolism;Metabolism;Metabolism;Metabolism	Global and overview maps;Global and overview maps;Global and overview maps;Carbohydrate metabolism;Global and overview maps;Lipid metabolism;Carbohydrate metabolism	ko01100//Metabolic pathways;ko01110//Biosynthesis of secondary metabolites;ko01200//Carbon metabolism;ko00620//Pyruvate metabolism;ko01212//Fatty acid metabolism;ko00061//Fatty acid biosynthesis;ko00640//Propanoate metabolism	K01961;K01961;K01961;K01961;K01961;K01961;K01961	GO:0009507//chloroplast;GO:0009536//plastid;GO:0009570//chloroplast stroma;GO:0009941//chloroplast envelope	GO:0000166//nucleotide binding;GO:0003989//acetyl-CoA carboxylase activity;GO:0004075//biotin carboxylase activity;GO:0005524//ATP binding;GO:0016874//ligase activity;GO:0046872//metal ion binding	GO:0006629//lipid metabolic process;GO:0006631//fatty acid metabolic process;GO:0006633//fatty acid biosynthetic process;GO:2001295//malonyl-CoA biosynthetic process	--
MA_8514668g0010	1	733	800	AT3G17630	321	823	4e-105	0.7	/	2	709	/	379	615	CHX19	cation/H+ exchanger 19 [Source:NCBI gene (formerly Entrezgene);Acc:821030]	-	-	-	-	GO:0005770//late endosome;GO:0012505//endomembrane system;GO:0016020//membrane;GO:0016021//integral component of membrane	GO:0015297//antiporter activity;GO:0015299//solute:proton antiporter activity	GO:0006811//ion transport;GO:0006812//cation transport;GO:0006813//potassium ion transport;GO:0006885//regulation of pH;GO:0055085//transmembrane transport;GO:1902600//proton transmembrane transport	--
MA_8515319g0010	1	244	190	AT5G20810	57.8	138	6e-12	0.46	/	2	151	/	96	145	ARG7	SAUR-like auxin-responsive protein family [Source:NCBI gene (formerly Entrezgene);Acc:832204]	Environmental Information Processing	Signal transduction	ko04075//Plant hormone signal transduction	K14488	GO:0005777//peroxisome	GO:0005515//protein binding	GO:0009733//response to auxin	--
MA_85160g0010	1	474	607	AT2G40070	85.5	210	5e-20	0.45	/	88	390	/	30	123	--	flocculation FLO11-like protein [Source:NCBI gene (formerly Entrezgene);Acc:818595]	-	-	-	-	GO:0005794//Golgi apparatus;GO:0005875//microtubule associated complex;GO:0055028//cortical microtubule	GO:0003674//molecular_function	GO:0043622//cortical microtubule organization;GO:0051211//anisotropic cell growth	--
MA_8516716g0010	1	651	552	AT1G30760	205	522	2e-63	0.48	/	4	639	/	337	548	At1g30760	FAD-binding Berberine family protein [Source:NCBI gene (formerly Entrezgene);Acc:839958]	Metabolism;Metabolism;Metabolism	Global and overview maps;Global and overview maps;Biosynthesis of other secondary metabolites	ko01100//Metabolic pathways;ko01110//Biosynthesis of secondary metabolites;ko00940//Phenylpropanoid biosynthesis	K22395;K22395;K22395	GO:0005576//extracellular region;GO:0009505//plant-type cell wall	GO:0000166//nucleotide binding;GO:0016491//oxidoreductase activity;GO:0045551//cinnamyl-alcohol dehydrogenase activity;GO:0050268//coniferyl-alcohol dehydrogenase activity;GO:0050660//flavin adenine dinucleotide binding;GO:0052747//sinapyl alcohol dehydrogenase activity;GO:0071949//FAD binding	-	--
MA_851678g0010	1	1359	591	AT2G46750	273	698	1e-85	0.39	/	52	1359	/	43	461	GulLO2	D-arabinono-1,4-lactone oxidase family protein [Source:NCBI gene (formerly Entrezgene);Acc:819288]	Metabolism;Metabolism	Global and overview maps;Carbohydrate metabolism	ko01100//Metabolic pathways;ko00053//Ascorbate and aldarate metabolism	K00103;K00103	GO:0016020//membrane	GO:0003885//D-arabinono-1,4-lactone oxidase activity;GO:0016491//oxidoreductase activity;GO:0050105//L-gulonolactone oxidase activity;GO:0050660//flavin adenine dinucleotide binding;GO:0071949//FAD binding	GO:0019853//L-ascorbic acid biosynthetic process	--
MA_8517491g0010	1	287	477	AT5G58090	114	286	1e-31	0.63	/	22	285	/	22	109	At5g58090	O-Glycosyl hydrolases family 17 protein [Source:NCBI gene (formerly Entrezgene);Acc:835921]	Metabolism;Metabolism	Global and overview maps;Carbohydrate metabolism	ko01100//Metabolic pathways;ko00500//Starch and sucrose metabolism	K19893;K19893	GO:0005886//plasma membrane;GO:0009506//plasmodesma;GO:0009536//plastid;GO:0016020//membrane	GO:0004553//hydrolase activity, hydrolyzing O-glycosyl compounds;GO:0016787//hydrolase activity;GO:0016798//hydrolase activity, acting on glycosyl bonds;GO:0042973//glucan endo-1,3-beta-D-glucosidase activity	GO:0005975//carbohydrate metabolic process;GO:0006952//defense response;GO:0008152//metabolic process	--
MA_8519142g0010	1	1422	1168	AT1G76630	301	770	2e-91	0.42	/	85	1380	/	737	1164	SKI3	Tetratricopeptide repeat (TPR)-like superfamily protein [Source:NCBI gene (formerly Entrezgene);Acc:843996]	Genetic Information Processing	Folding, sorting and degradation	ko03018//RNA degradation	K12600	GO:0005737//cytoplasm;GO:0055087//Ski complex	GO:0003677//DNA binding;GO:0005515//protein binding	GO:0006401//RNA catabolic process;GO:0016441//posttranscriptional gene silencing;GO:0034427//nuclear-transcribed mRNA catabolic process, exonucleolytic, 3'-5';GO:0070478//nuclear-transcribed mRNA catabolic process, 3'-5' exonucleolytic nonsense-mediated decay;GO:1904278//positive regulation of wax biosynthetic process	--
MA_8519205g0010	1	504	1240	AT3G28380	124	312	1e-33	0.43	/	64	492	/	19	158	ABCB17	P-glycoprotein 17 [Source:NCBI gene (formerly Entrezgene);Acc:822467]	Environmental Information Processing	Membrane transport	ko02010//ABC transporters	K05658	GO:0009506//plasmodesma;GO:0016020//membrane;GO:0016021//integral component of membrane	GO:0000166//nucleotide binding;GO:0005524//ATP binding;GO:0042626//ATPase-coupled transmembrane transporter activity;GO:0140359//ABC-type transporter activity	GO:0055085//transmembrane transport	--
MA_8519251g0010	1	579	239	AT4G31330	153	387	6e-47	0.52	/	1	546	/	55	236	--	transmembrane protein, putative (Protein of unknown function, DUF599) [Source:NCBI gene (formerly Entrezgene);Acc:829260]	-	-	-	-	GO:0016020//membrane	-	-	--
MA_8519310g0010	1	481	764	AT4G09020	206	523	6e-63	0.66	/	32	439	/	133	268	ISA3	isoamylase 3 [Source:NCBI gene (formerly Entrezgene);Acc:826481]	Metabolism;Metabolism;Metabolism	Global and overview maps;Global and overview maps;Carbohydrate metabolism	ko01100//Metabolic pathways;ko01110//Biosynthesis of secondary metabolites;ko00500//Starch and sucrose metabolism	K01214;K01214;K01214	GO:0009507//chloroplast;GO:0009536//plastid;GO:0009569//chloroplast starch grain;GO:0009570//chloroplast stroma	GO:0004553//hydrolase activity, hydrolyzing O-glycosyl compounds;GO:0016787//hydrolase activity;GO:0016798//hydrolase activity, acting on glycosyl bonds;GO:0019156//isoamylase activity	GO:0005975//carbohydrate metabolic process;GO:0005983//starch catabolic process;GO:0008152//metabolic process;GO:0043170//macromolecule metabolic process	--
MA_851934g0010	1	495	217	AT5G11090	117	294	1e-33	0.59	/	220	489	/	123	217	--	serine-rich protein-like protein [Source:NCBI gene (formerly Entrezgene);Acc:830977]	-	-	-	-	-	-	-	--
MA_8520921g0010	1	432	362	AT4G33950	214	545	6e-70	0.75	/	1	429	/	58	200	OST1	Protein kinase superfamily protein [Source:NCBI gene (formerly Entrezgene);Acc:829541]	Environmental Information Processing;Environmental Information Processing	Signal transduction;Signal transduction	ko04075//Plant hormone signal transduction;ko04016//MAPK signaling pathway - plant	K14498;K14498	GO:0005634//nucleus;GO:0005737//cytoplasm;GO:0005886//plasma membrane	GO:0000166//nucleotide binding;GO:0004672//protein kinase activity;GO:0004674//protein serine/threonine kinase activity;GO:0005515//protein binding;GO:0005524//ATP binding;GO:0009931//calcium-dependent protein serine/threonine kinase activity;GO:0016301//kinase activity;GO:0016740//transferase activity;GO:0019903//protein phosphatase binding;GO:0042802//identical protein binding;GO:0106310//prote…	GO:0005985//sucrose metabolic process;GO:0006468//protein phosphorylation;GO:0006636//unsaturated fatty acid biosynthetic process;GO:0006952//defense response;GO:0006970//response to osmotic stress;GO:0009414//response to water deprivation;GO:0009651//response to salt stress;GO:0009737//response to abscisic acid;GO:0009738//abscisic acid-activated signaling pathway;GO:0009789//positive regulation…	--
MA_8521300g0010	1	810	353	AT1G24090	111	277	2e-28	0.45	/	145	528	/	217	343	rnhA	RNase H family protein [Source:NCBI gene (formerly Entrezgene);Acc:839020]	-	-	-	-	GO:0009534//chloroplast thylakoid	GO:0003676//nucleic acid binding;GO:0004523//RNA-DNA hybrid ribonuclease activity;GO:0005515//protein binding	GO:0090502//RNA phosphodiester bond hydrolysis, endonucleolytic	--
MA_852174g0010	1	198	568	AT3G54610	98.6	244	4e-26	0.66	/	1	192	/	505	568	HAG1	histone acetyltransferase of the GNAT family 1 [Source:NCBI gene (formerly Entrezgene);Acc:824626]	-	-	-	-	GO:0000123//histone acetyltransferase complex;GO:0005634//nucleus	GO:0003677//DNA binding;GO:0004402//histone acetyltransferase activity;GO:0005515//protein binding;GO:0010484//H3 histone acetyltransferase activity;GO:0010485//H4 histone acetyltransferase activity;GO:0016407//acetyltransferase activity;GO:0016740//transferase activity;GO:0016746//acyltransferase activity	GO:0006325//chromatin organization;GO:0006338//chromatin remodeling;GO:0009416//response to light stimulus;GO:0009908//flower development;GO:0010015//root morphogenesis;GO:0010321//regulation of vegetative phase change;GO:0016570//histone modification;GO:0016573//histone acetylation;GO:0043966//histone H3 acetylation;GO:0043967//histone H4 acetylation;GO:0043970//histone H3-K9 acetylation;GO:0044…	--
MA_852310g0010	1	759	1249	AT4G20140	62.4	150	5e-11	0.49	/	511	729	/	183	255	GSO1	Leucine-rich repeat transmembrane protein kinase [Source:NCBI gene (formerly Entrezgene);Acc:827760]	-	-	-	-	GO:0005886//plasma membrane;GO:0016020//membrane;GO:0048226//Casparian strip	GO:0000166//nucleotide binding;GO:0004672//protein kinase activity;GO:0004674//protein serine/threonine kinase activity;GO:0005515//protein binding;GO:0005524//ATP binding;GO:0016301//kinase activity;GO:0016740//transferase activity;GO:0106310//protein serine kinase activity	GO:0006468//protein phosphorylation;GO:0006833//water transport;GO:0009611//response to wounding;GO:0016310//phosphorylation;GO:0030104//water homeostasis;GO:0035987//endodermal cell differentiation;GO:0042659//regulation of cell fate specification;GO:0045184//establishment of protein localization;GO:0051302//regulation of cell division;GO:0055075//potassium ion homeostasis;GO:0071555//cell wall …	--
MA_85240g0010	1	846	602	AT2G33320	171	432	6e-49	0.54	/	22	489	/	10	173	--	Calcium-dependent lipid-binding (CaLB domain) family protein [Source:NCBI gene (formerly Entrezgene);Acc:817895]	-	-	-	-	GO:0005575//cellular_component	GO:0003674//molecular_function	GO:0006952//defense response	--
MA_85246g0010	1	1068	896	AT5G21150	290	742	1e-90	0.57	/	352	1065	/	649	896	AGO9	Argonaute family protein [Source:NCBI gene (formerly Entrezgene);Acc:832241]	-	-	-	-	GO:0005634//nucleus;GO:0005737//cytoplasm;GO:1990904//ribonucleoprotein complex	GO:0003676//nucleic acid binding;GO:0003723//RNA binding;GO:0004521//endoribonuclease activity;GO:0005515//protein binding;GO:0035197//siRNA binding	GO:0006417//regulation of translation;GO:0006952//defense response;GO:0009554//megasporogenesis;GO:0010529//negative regulation of transposition;GO:0031047//gene silencing by RNA;GO:0035194//post-transcriptional gene silencing by RNA;GO:0048481//plant ovule development;GO:0051607//defense response to virus;GO:0090502//RNA phosphodiester bond hydrolysis, endonucleolytic;GO:1904159//megasporocyte d…	--
MA_852535g0010	1	438	364	AT3G21420	165	418	8e-51	0.54	/	1	417	/	217	357	LBO1	2-oxoglutarate (2OG) and Fe(II)-dependent oxygenase superfamily protein [Source:NCBI gene (formerly Entrezgene);Acc:821696]	-	-	-	-	-	GO:0016491//oxidoreductase activity;GO:0046872//metal ion binding;GO:0051213//dioxygenase activity	GO:1901601//strigolactone biosynthetic process	--
MA_85257g0010	1	1563	868	AT2G27610	292	747	3e-89	0.4	/	364	1533	/	212	599	PCMP-H60	Tetratricopeptide repeat (TPR)-like superfamily protein [Source:NCBI gene (formerly Entrezgene);Acc:817307]	-	-	-	-	GO:0043231//intracellular membrane-bounded organelle	GO:0003723//RNA binding;GO:0005515//protein binding;GO:0008270//zinc ion binding	GO:0009451//RNA modification	--
MA_8525799g0010	1	167	308	AT4G39230	58.2	139	3e-12	0.61	/	30	164	/	263	308	PCBER1	NmrA-like negative transcriptional regulator family protein [Source:NCBI gene (formerly Entrezgene);Acc:830078]	-	-	-	-	-	GO:0016491//oxidoreductase activity;GO:0050664//oxidoreductase activity, acting on NAD(P)H, oxygen as acceptor	GO:0009807//lignan biosynthetic process	--
MA_8525995g0010	1	486	155	AT1G24020	59.7	143	7e-12	0.27	/	4	462	/	3	150	MLP423	MLP-like protein 423 [Source:NCBI gene (formerly Entrezgene);Acc:839014]	-	-	-	-	GO:0005634//nucleus;GO:0005829//cytosol	GO:0004864//protein phosphatase inhibitor activity;GO:0010427//abscisic acid binding;GO:0038023//signaling receptor activity	GO:0006952//defense response;GO:0009738//abscisic acid-activated signaling pathway;GO:0043086//negative regulation of catalytic activity	--
MA_85266g0010	1	2412	842	AT3G51650	82	201	6e-16	0.37	/	19	351	/	95	238	--	stress response NST1-like protein [Source:NCBI gene (formerly Entrezgene);Acc:824328]	-	-	-	-	GO:0016020//membrane	GO:0003674//molecular_function	-	--
MA_8527195g0010	1	294	887	AT1G69830	136	343	7e-39	0.65	/	1	288	/	790	886	AMY3	alpha-amylase-like 3 [Source:NCBI gene (formerly Entrezgene);Acc:843319]	Metabolism;Metabolism;Metabolism	Global and overview maps;Global and overview maps;Carbohydrate metabolism	ko01100//Metabolic pathways;ko01110//Biosynthesis of secondary metabolites;ko00500//Starch and sucrose metabolism	K01176;K01176;K01176	GO:0009507//chloroplast;GO:0009536//plastid;GO:0009570//chloroplast stroma	GO:0004556//alpha-amylase activity;GO:0005509//calcium ion binding;GO:0016787//hydrolase activity;GO:0016798//hydrolase activity, acting on glycosyl bonds;GO:0046872//metal ion binding	GO:0005975//carbohydrate metabolic process;GO:0005983//starch catabolic process;GO:0005987//sucrose catabolic process;GO:0008152//metabolic process	--
MA_8527430g0010	1	323	1400	AT1G69550	66.2	160	5e-14	0.47	/	6	224	/	920	993	TAO1	disease resistance protein (TIR-NBS-LRR class) [Source:NCBI gene (formerly Entrezgene);Acc:843291]	-	-	-	-	GO:0005575//cellular_component;GO:0016020//membrane	GO:0000166//nucleotide binding;GO:0005515//protein binding;GO:0005524//ATP binding;GO:0043531//ADP binding	GO:0006952//defense response;GO:0007165//signal transduction	--
MA_8528597g0010	1	556	948	AT5G47260	53.1	126	2e-08	0.3	/	158	553	/	719	851	At5g47260	putative disease resistance protein [Source:NCBI gene (formerly Entrezgene);Acc:834773]	Organismal Systems	Environmental adaptation	ko04626//Plant-pathogen interaction	K13459	-	GO:0000166//nucleotide binding;GO:0005515//protein binding;GO:0005524//ATP binding;GO:0005525//GTP binding;GO:0043531//ADP binding	GO:0006952//defense response;GO:0098542//defense response to other organism	--
MA_8528837g0010	1	1056	636	AT1G01510	295	754	8e-95	0.53	/	1	1050	/	296	635	AN	NAD(P)-binding Rossmann-fold superfamily protein [Source:NCBI gene (formerly Entrezgene);Acc:839401]	-	-	-	-	GO:0005737//cytoplasm;GO:0005794//Golgi apparatus;GO:0005802//trans-Golgi network;GO:0005829//cytosol;GO:0005874//microtubule;GO:0010494//cytoplasmic stress granule	GO:0003714//transcription corepressor activity;GO:0005515//protein binding;GO:0016616//oxidoreductase activity, acting on the CH-OH group of donors, NAD or NADP as acceptor;GO:0019900//kinase binding;GO:0042802//identical protein binding;GO:0042803//protein homodimerization activity;GO:0043621//protein self-association;GO:0051287//NAD binding	GO:0000226//microtubule cytoskeleton organization;GO:0006970//response to osmotic stress;GO:0007097//nuclear migration;GO:0008360//regulation of cell shape;GO:0009651//response to salt stress;GO:0009965//leaf morphogenesis;GO:0010091//trichome branching;GO:0010482//regulation of epidermal cell division;GO:0031129//inductive cell-cell signaling;GO:0034063//stress granule assembly;GO:0042814//monop…	--
MA_853077g0010	1	360	273	AT3G54420	130	328	1e-38	0.54	/	4	357	/	160	273	EP3	homolog of carrot EP3-3 chitinase [Source:NCBI gene (formerly Entrezgene);Acc:824608]	Metabolism;Metabolism	Global and overview maps;Carbohydrate metabolism	ko01100//Metabolic pathways;ko00520//Amino sugar and nucleotide sugar metabolism	K01183;K01183	-	GO:0004568//chitinase activity;GO:0008061//chitin binding;GO:0016787//hydrolase activity;GO:0016798//hydrolase activity, acting on glycosyl bonds	GO:0000272//polysaccharide catabolic process;GO:0005975//carbohydrate metabolic process;GO:0006032//chitin catabolic process;GO:0006952//defense response;GO:0008152//metabolic process;GO:0009611//response to wounding;GO:0009617//response to bacterium;GO:0010262//somatic embryogenesis;GO:0016998//cell wall macromolecule catabolic process	--
MA_8531599g0010	1	301	1185	AT4G00630	154	388	7e-45	0.88	/	2	271	/	1020	1109	KEA2	K+ efflux antiporter 2 [Source:NCBI gene (formerly Entrezgene);Acc:825834]	-	-	-	-	GO:0005829//cytosol;GO:0009507//chloroplast;GO:0009528//plastid inner membrane;GO:0009536//plastid;GO:0009706//chloroplast inner membrane;GO:0009941//chloroplast envelope;GO:0016020//membrane;GO:0016021//integral component of membrane;GO:0031969//chloroplast membrane	GO:0008324//cation transmembrane transporter activity;GO:0015297//antiporter activity;GO:0015299//solute:proton antiporter activity;GO:0015386//potassium:proton antiporter activity	GO:0006811//ion transport;GO:0006812//cation transport;GO:0006813//potassium ion transport;GO:0009658//chloroplast organization;GO:0010109//regulation of photosynthesis;GO:0055085//transmembrane transport;GO:0071805//potassium ion transmembrane transport;GO:0098655//cation transmembrane transport;GO:1902600//proton transmembrane transport	--
MA_8531800g0010	1	1748	1031	AT5G16270	143	361	8e-36	0.6	/	3	350	/	43	163	SYN4	sister chromatid cohesion 1 protein 4 [Source:NCBI gene (formerly Entrezgene);Acc:831487]	-	-	-	-	GO:0000775//chromosome, centromeric region;GO:0005634//nucleus;GO:0005694//chromosome;GO:0008278//cohesin complex	GO:0003682//chromatin binding;GO:0005515//protein binding	GO:0006302//double-strand break repair;GO:0007049//cell cycle;GO:0007059//chromosome segregation;GO:0007062//sister chromatid cohesion;GO:0051301//cell division;GO:0070601//centromeric sister chromatid cohesion;GO:1990414//replication-born double-strand break repair via sister chromatid exchange	--
MA_853266g0010	1	823	557	AT5G58760	337	863	3e-113	0.73	/	2	646	/	294	505	DDB2	damaged DNA binding 2 [Source:NCBI gene (formerly Entrezgene);Acc:835990]	Genetic Information Processing;Genetic Information Processing	Folding, sorting and degradation;Replication and repair	ko04120//Ubiquitin mediated proteolysis;ko03420//Nucleotide excision repair	K10140;K10140	GO:0005634//nucleus;GO:0080008//Cul4-RING E3 ubiquitin ligase complex	GO:0003677//DNA binding;GO:0003684//damaged DNA binding;GO:0005515//protein binding;GO:0046872//metal ion binding	GO:0006281//DNA repair;GO:0006974//cellular response to DNA damage stimulus;GO:0009411//response to UV;GO:0010224//response to UV-B;GO:0016567//protein ubiquitination	--
MA_8533126g0010	1	978	449	AT1G25580	243	619	3e-77	0.58	/	1	588	/	51	251	SOG1	NAC (No Apical Meristem) domain transcriptional regulator superfamily protein [Source:NCBI gene (formerly Entrezgene);Acc:839145]	-	-	-	-	GO:0005634//nucleus	GO:0000976//transcription cis-regulatory region binding;GO:0003677//DNA binding;GO:0003700//DNA-binding transcription factor activity	GO:0000077//DNA damage checkpoint signaling;GO:0006355//regulation of transcription, DNA-templated;GO:0010332//response to gamma radiation;GO:0040020//regulation of meiotic nuclear division	NAC
MA_8533545g0010	1	496	631	AT5G51230	101	252	2e-25	0.36	/	2	445	/	82	231	EMF2	VEFS-Box of polycomb protein [Source:NCBI gene (formerly Entrezgene);Acc:835198]	-	-	-	-	GO:0005634//nucleus	GO:0000976//transcription cis-regulatory region binding;GO:0003677//DNA binding;GO:0003700//DNA-binding transcription factor activity;GO:0005515//protein binding;GO:0031490//chromatin DNA binding;GO:0046872//metal ion binding	GO:0006325//chromatin organization;GO:0006349//regulation of gene expression by genetic imprinting;GO:0006355//regulation of transcription, DNA-templated;GO:0009908//flower development;GO:0009910//negative regulation of flower development;GO:0030154//cell differentiation	--
MA_85337g0010	1	889	933	AT1G42540	276	707	2e-86	0.62	/	2	673	/	629	852	GLR3.3	glutamate receptor 3.3 [Source:NCBI gene (formerly Entrezgene);Acc:840859]	-	-	-	-	GO:0005886//plasma membrane;GO:0016020//membrane	GO:0004970//ionotropic glutamate receptor activity;GO:0005262//calcium channel activity;GO:0008066//glutamate receptor activity;GO:0015276//ligand-gated ion channel activity;GO:0038023//signaling receptor activity	GO:0006811//ion transport;GO:0006816//calcium ion transport;GO:0007267//cell-cell signaling;GO:0009611//response to wounding;GO:0009630//gravitropism;GO:0009864//induced systemic resistance, jasmonic acid mediated signaling pathway;GO:0019722//calcium-mediated signaling;GO:0034220//ion transmembrane transport;GO:0035235//ionotropic glutamate receptor signaling pathway;GO:0045087//innate immune re…	--
MA_853405g0010	1	606	215	AT2G01340	46.2	108	2e-06	0.31	/	1	267	/	14	110	At17.1	plastid movement impaired protein [Source:NCBI gene (formerly Entrezgene);Acc:814662]	-	-	-	-	GO:0005575//cellular_component	-	GO:0009620//response to fungus;GO:0009624//response to nematode	--
MA_853615g0010	1	737	359	AT1G49740	332	850	2e-114	0.61	/	13	735	/	33	273	At5g67130	PLC-like phosphodiesterases superfamily protein [Source:NCBI gene (formerly Entrezgene);Acc:841397]	-	-	-	-	GO:0009506//plasmodesma	GO:0008081//phosphoric diester hydrolase activity	GO:0006629//lipid metabolic process	--
MA_85363g0010	1	1410	314	AT1G57560	157	398	2e-44	0.64	/	40	384	/	7	119	MYB50	myb domain protein 50 [Source:NCBI gene (formerly Entrezgene);Acc:842131]	-	-	-	-	-	GO:0000976//transcription cis-regulatory region binding;GO:0003677//DNA binding;GO:0003700//DNA-binding transcription factor activity	GO:0006355//regulation of transcription, DNA-templated;GO:0010119//regulation of stomatal movement	MYB
MA_8536532g0010	1	915	480	AT5G39320	302	773	3e-100	0.8	/	376	894	/	275	447	UDG4	UDP-glucose 6-dehydrogenase family protein [Source:NCBI gene (formerly Entrezgene);Acc:833928]	Metabolism;Metabolism;Metabolism;Metabolism	Global and overview maps;Carbohydrate metabolism;Carbohydrate metabolism;Carbohydrate metabolism	ko01100//Metabolic pathways;ko00520//Amino sugar and nucleotide sugar metabolism;ko00040//Pentose and glucuronate interconversions;ko00053//Ascorbate and aldarate metabolism	K00012;K00012;K00012;K00012	GO:0005634//nucleus;GO:0005829//cytosol	GO:0003979//UDP-glucose 6-dehydrogenase activity;GO:0016491//oxidoreductase activity;GO:0016616//oxidoreductase activity, acting on the CH-OH group of donors, NAD or NADP as acceptor;GO:0051287//NAD binding	GO:0006024//glycosaminoglycan biosynthetic process;GO:0006065//UDP-glucuronate biosynthetic process	--
MA_853742g0010	1	501	189	AT2G35830	124	310	3e-36	0.45	/	1	411	/	55	166	--	ureidoglycolate hydrolase [Source:NCBI gene (formerly Entrezgene);Acc:818156]	-	-	-	-	GO:0005783//endoplasmic reticulum	GO:0004848//ureidoglycolate hydrolase activity;GO:0016787//hydrolase activity	-	--
MA_85383g0010	1	528	224	AT4G27700	167	423	1e-52	0.75	/	172	525	/	106	223	At4g27700	Rhodanese/Cell cycle control phosphatase superfamily protein [Source:NCBI gene (formerly Entrezgene);Acc:828884]	-	-	-	-	GO:0005856//cytoskeleton;GO:0009507//chloroplast;GO:0009534//chloroplast thylakoid;GO:0009535//chloroplast thylakoid membrane;GO:0009536//plastid;GO:0009941//chloroplast envelope	-	-	--
MA_8538472g0010	1	351	156	AT2G24762	57.8	138	1e-11	0.39	/	88	333	/	34	115	GDU4	glutamine dumper 4 [Source:NCBI gene (formerly Entrezgene);Acc:817013]	-	-	-	-	GO:0016020//membrane	-	GO:0006865//amino acid transport;GO:0080143//regulation of amino acid export	--
MA_85393g0010	1	213	313	AT5G66870	53.1	126	5e-10	0.53	/	31	150	/	3	42	ASL1	ASYMMETRIC LEAVES 2-like 1 [Source:NCBI gene (formerly Entrezgene);Acc:836821]	-	-	-	-	-	-	GO:0006355//regulation of transcription, DNA-templated;GO:0009954//proximal/distal pattern formation;GO:0009965//leaf morphogenesis;GO:0048441//petal development	LBD
MA_853979g0010	1	566	290	AT1G16880	124	310	8e-35	0.71	/	292	564	/	52	144	ACR11	uridylyltransferase-like protein [Source:NCBI gene (formerly Entrezgene);Acc:838259]	-	-	-	-	GO:0005634//nucleus;GO:0009507//chloroplast;GO:0009535//chloroplast thylakoid membrane;GO:0009536//plastid;GO:0009570//chloroplast stroma;GO:0009941//chloroplast envelope;GO:0010319//stromule	GO:0016597//amino acid binding;GO:0016779//nucleotidyltransferase activity	GO:0009409//response to cold;GO:0009416//response to light stimulus;GO:0009744//response to sucrose	--
MA_8540458g0010	1	534	557	AT4G04770	143	361	1e-40	0.64	/	223	534	/	79	185	ABCI8	ATP binding cassette protein 1 [Source:NCBI gene (formerly Entrezgene);Acc:825814]	-	-	-	-	GO:0009507//chloroplast;GO:0009536//plastid;GO:0009570//chloroplast stroma	GO:0005515//protein binding;GO:0042626//ATPase-coupled transmembrane transporter activity	GO:0006879//cellular iron ion homeostasis;GO:0016226//iron-sulfur cluster assembly;GO:0055085//transmembrane transport;GO:2000030//regulation of response to red or far red light	--
MA_85406g0010	1	513	714	AT3G23980	99.8	247	8e-25	0.57	/	16	285	/	406	495	BLI	BLISTER [Source:NCBI gene (formerly Entrezgene);Acc:821982]	-	-	-	-	GO:0005634//nucleus;GO:0005737//cytoplasm	-	GO:0006355//regulation of transcription, DNA-templated;GO:0009908//flower development;GO:0009965//leaf morphogenesis;GO:0010091//trichome branching;GO:0040008//regulation of growth;GO:0048316//seed development;GO:0048826//cotyledon morphogenesis;GO:0051781//positive regulation of cell division	--
MA_854085g0010	1	1110	536	AT5G34940	409	1051	2e-140	0.52	/	10	1104	/	151	536	GUS3	glucuronidase 3 [Source:NCBI gene (formerly Entrezgene);Acc:833437]	Metabolism;Metabolism	Global and overview maps;Glycan biosynthesis and metabolism	ko01100//Metabolic pathways;ko00531//Glycosaminoglycan degradation	K07964;K07964	GO:0005576//extracellular region;GO:0005764//lysosome;GO:0005765//lysosomal membrane;GO:0016020//membrane	GO:0004566//beta-glucuronidase activity;GO:0016787//hydrolase activity;GO:0016798//hydrolase activity, acting on glycosyl bonds	-	--
MA_85409g0010	1	723	240	AT3G54300	291	744	3e-100	0.62	/	1	720	/	1	239	VAMP727	vesicle-associated membrane protein 727 [Source:NCBI gene (formerly Entrezgene);Acc:824597]	-	-	-	-	GO:0005737//cytoplasm;GO:0005768//endosome;GO:0010008//endosome membrane;GO:0016020//membrane;GO:0016021//integral component of membrane;GO:0031201//SNARE complex;GO:0031901//early endosome membrane;GO:0033263//CORVET complex	-	GO:0006623//protein targeting to vacuole;GO:0007033//vacuole organization;GO:0015031//protein transport;GO:0016192//vesicle-mediated transport	--
MA_854125g0010	1	1323	849	AT1G55040	144	363	4e-37	0.41	/	118	774	/	36	266	VAR3	zinc finger (Ran-binding) family protein [Source:NCBI gene (formerly Entrezgene);Acc:841947]	-	-	-	-	GO:0005737//cytoplasm;GO:0005739//mitochondrion	GO:0003723//RNA binding;GO:0003729//mRNA binding;GO:0046872//metal ion binding	GO:0009793//embryo development ending in seed dormancy	--
MA_854134g0010	1	328	352	AT3G47850	45.1	105	1e-06	0.56	/	1	102	/	31	64	--	tRNA (Ile)-lysidine synthase [Source:NCBI gene (formerly Entrezgene);Acc:823941]	-	-	-	-	GO:0009507//chloroplast	-	-	--
MA_8542011g0010	1	299	533	AT4G25360	43.9	102	3e-06	0.44	/	153	281	/	486	525	TBL18	TRICHOME BIREFRINGENCE-LIKE 18 [Source:NCBI gene (formerly Entrezgene);Acc:828639]	-	-	-	-	GO:0005794//Golgi apparatus;GO:0016020//membrane	GO:0016413//O-acetyltransferase activity;GO:0016740//transferase activity	-	--
MA_85424g0010	1	690	270	AT3G03980	127	318	1e-35	0.42	/	4	396	/	97	261	At3g03980	NAD(P)-binding Rossmann-fold superfamily protein [Source:NCBI gene (formerly Entrezgene);Acc:819553]	Metabolism;Metabolism;Metabolism;Metabolism;Metabolism	Global and overview maps;Global and overview maps;Global and overview maps;Lipid metabolism;Metabolism of cofactors and vitamins	ko01100//Metabolic pathways;ko01110//Biosynthesis of secondary metabolites;ko01212//Fatty acid metabolism;ko00061//Fatty acid biosynthesis;ko00780//Biotin metabolism	K00059;K00059;K00059;K00059;K00059	GO:0009507//chloroplast;GO:0009536//plastid	GO:0003674//molecular_function;GO:0016491//oxidoreductase activity	-	--
MA_8542748g0010	1	882	511	AT2G45510	295	754	4e-97	0.49	/	4	846	/	176	450	CYP704A2	cytochrome P450, family 704, subfamily A, polypeptide 2 [Source:NCBI gene (formerly Entrezgene);Acc:819159]	-	-	-	-	GO:0005783//endoplasmic reticulum;GO:0016020//membrane	GO:0004497//monooxygenase activity;GO:0005506//iron ion binding;GO:0016491//oxidoreductase activity;GO:0016705//oxidoreductase activity, acting on paired donors, with incorporation or reduction of molecular oxygen;GO:0020037//heme binding;GO:0046872//metal ion binding	-	--
MA_8542754g0010	1	204	350	AT4G35450	110	275	3e-31	0.82	/	4	201	/	285	350	AKR2	ankyrin repeat-containing protein 2 [Source:NCBI gene (formerly Entrezgene);Acc:829697]	-	-	-	-	GO:0005634//nucleus;GO:0005737//cytoplasm;GO:0005886//plasma membrane;GO:0009507//chloroplast;GO:0009527//plastid outer membrane;GO:0009536//plastid;GO:0009707//chloroplast outer membrane;GO:0016020//membrane	GO:0005515//protein binding;GO:0008289//lipid binding;GO:0030941//chloroplast targeting sequence binding;GO:0051861//glycolipid binding	GO:0006457//protein folding;GO:0009791//post-embryonic development;GO:0010228//vegetative to reproductive phase transition of meristem;GO:0042742//defense response to bacterium;GO:0045036//protein targeting to chloroplast;GO:0070417//cellular response to cold	--
MA_8542859g0010	1	342	349	AT3G18380	145	366	9e-44	0.59	/	1	312	/	173	277	SHH2	DNA-BINDING TRANSCRIPTION FACTOR 2 [Source:NCBI gene (formerly Entrezgene);Acc:821367]	-	-	-	-	GO:0005634//nucleus	GO:0003677//DNA binding;GO:0003682//chromatin binding	-	HB-other
MA_8544084g0010	1	288	228	AT1G08500	92	227	1e-24	0.49	/	25	282	/	14	100	ENODL18	early nodulin-like protein 18 [Source:NCBI gene (formerly Entrezgene);Acc:837371]	-	-	-	-	GO:0005886//plasma membrane	GO:0009055//electron transfer activity	GO:0022900//electron transport chain	--
MA_854501g0010	1	2025	888	AT2G23460	336	861	1e-103	0.67	/	1339	2007	/	217	439	XLG1	extra-large G-protein 1 [Source:NCBI gene (formerly Entrezgene);Acc:816878]	-	-	-	-	GO:0005634//nucleus;GO:0005834//heterotrimeric G-protein complex	GO:0000166//nucleotide binding;GO:0001664//G protein-coupled receptor binding;GO:0003924//GTPase activity;GO:0005525//GTP binding;GO:0019001//guanyl nucleotide binding;GO:0031683//G-protein beta/gamma-subunit complex binding;GO:0046872//metal ion binding	GO:0007165//signal transduction;GO:0007186//G protein-coupled receptor signaling pathway;GO:0007188//adenylate cyclase-modulating G protein-coupled receptor signaling pathway	--
MA_854569g0010	1	339	247	AT1G21460	103	258	1e-28	0.68	/	1	213	/	161	229	SWEET1	Nodulin MtN3 family protein [Source:NCBI gene (formerly Entrezgene);Acc:838744]	-	-	-	-	GO:0005783//endoplasmic reticulum;GO:0005789//endoplasmic reticulum membrane;GO:0005886//plasma membrane;GO:0016020//membrane;GO:0016021//integral component of membrane	GO:0005515//protein binding;GO:0051119//sugar transmembrane transporter activity	GO:0008643//carbohydrate transport;GO:0034219//carbohydrate transmembrane transport;GO:0051260//protein homooligomerization	--
MA_854602g0010	1	1235	632	AT1G62910	276	706	6e-87	0.4	/	145	1233	/	63	423	At1g63150	Pentatricopeptide repeat (PPR) superfamily protein [Source:NCBI gene (formerly Entrezgene);Acc:842592]	-	-	-	-	GO:0005739//mitochondrion	GO:0003674//molecular_function;GO:0005515//protein binding	GO:0090617//mitochondrial mRNA 5'-end processing	--
MA_8546116g0010	1	420	1025	AT3G47110	106	264	2e-27	0.37	/	1	420	/	876	1018	At3g47110	Leucine-rich repeat protein kinase family protein [Source:NCBI gene (formerly Entrezgene);Acc:823864]	-	-	-	-	GO:0005886//plasma membrane;GO:0016020//membrane	GO:0000166//nucleotide binding;GO:0004672//protein kinase activity;GO:0004674//protein serine/threonine kinase activity;GO:0005515//protein binding;GO:0005524//ATP binding;GO:0016301//kinase activity;GO:0016740//transferase activity;GO:0106310//protein serine kinase activity	GO:0006468//protein phosphorylation;GO:0016310//phosphorylation	--
MA_8546153g0010	1	290	388	AT2G43465	52.4	124	2e-09	0.39	/	27	272	/	60	141	--	RNA-binding ASCH domain protein [Source:NCBI gene (formerly Entrezgene);Acc:7922418]	-	-	-	-	GO:0016020//membrane	GO:0003674//molecular_function	GO:0008150//biological_process	--
MA_8547072g0010	1	391	306	AT3G26770	122	306	5e-35	0.48	/	49	390	/	39	152	SDR2a	NAD(P)-binding Rossmann-fold superfamily protein [Source:NCBI gene (formerly Entrezgene);Acc:822290]	-	-	-	-	GO:0005575//cellular_component	-	-	--
MA_8547205g0010	1	1104	354	AT4G19975	312	799	9e-105	0.56	/	265	1020	/	84	335	At4g15970	nucleotide-diphospho-sugar transferase family protein [Source:NCBI gene (formerly Entrezgene);Acc:28720150]	-	-	-	-	GO:0000139//Golgi membrane;GO:0005794//Golgi apparatus	GO:0016740//transferase activity;GO:0016757//glycosyltransferase activity	GO:0071555//cell wall organization	--
MA_85485g0010	1	312	361	AT1G20330	156	394	4e-48	0.74	/	1	273	/	264	354	SMT2	sterol methyltransferase 2 [Source:NCBI gene (formerly Entrezgene);Acc:838621]	Metabolism;Metabolism;Metabolism	Global and overview maps;Global and overview maps;Lipid metabolism	ko01100//Metabolic pathways;ko01110//Biosynthesis of secondary metabolites;ko00100//Steroid biosynthesis	K08242;K08242;K08242	GO:0005634//nucleus;GO:0005783//endoplasmic reticulum;GO:0005794//Golgi apparatus;GO:0016020//membrane	GO:0008168//methyltransferase activity;GO:0008757//S-adenosylmethionine-dependent methyltransferase activity;GO:0016740//transferase activity;GO:0030797//24-methylenesterol C-methyltransferase activity	GO:0006629//lipid metabolic process;GO:0006694//steroid biosynthetic process;GO:0007389//pattern specification process;GO:0008202//steroid metabolic process;GO:0009825//multidimensional cell growth;GO:0010051//xylem and phloem pattern formation;GO:0016126//sterol biosynthetic process;GO:0032259//methylation;GO:0032876//negative regulation of DNA endoreduplication;GO:0071704//organic substance met…	--
MA_85505g0010	1	885	534	AT3G16110	182	463	1e-53	0.55	/	325	771	/	367	515	PDIL1-6	PDI-like 1-6 [Source:NCBI gene (formerly Entrezgene);Acc:820856]	Genetic Information Processing	Folding, sorting and degradation	ko04141//Protein processing in endoplasmic reticulum	K09580	GO:0005783//endoplasmic reticulum;GO:0005788//endoplasmic reticulum lumen;GO:0005829//cytosol	GO:0003756//protein disulfide isomerase activity;GO:0016853//isomerase activity	GO:0006457//protein folding;GO:0034976//response to endoplasmic reticulum stress	--
MA_85509g0010	1	495	411	AT3G58060	52	123	2e-08	0.35	/	88	360	/	32	132	MTPC3	Cation efflux family protein [Source:NCBI gene (formerly Entrezgene);Acc:824975]	-	-	-	-	GO:0005773//vacuole;GO:0005774//vacuolar membrane;GO:0009705//plant-type vacuole membrane;GO:0016020//membrane;GO:0016021//integral component of membrane;GO:0035618//root hair	GO:0005384//manganese ion transmembrane transporter activity;GO:0008324//cation transmembrane transporter activity	GO:0006812//cation transport;GO:0006826//iron ion transport;GO:0009845//seed germination;GO:0048316//seed development;GO:0055085//transmembrane transport;GO:0071421//manganese ion transmembrane transport;GO:0097577//sequestering of iron ion;GO:0098655//cation transmembrane transport	--
MA_8552247g0010	1	1026	544	AT4G05160	364	935	3e-123	0.51	/	1	1002	/	1	338	4CLL7	AMP-dependent synthetase and ligase family protein [Source:NCBI gene (formerly Entrezgene);Acc:825864]	Metabolism;Metabolism;Metabolism;Metabolism	Global and overview maps;Global and overview maps;Biosynthesis of other secondary metabolites;Metabolism of cofactors and vitamins	ko01100//Metabolic pathways;ko01110//Biosynthesis of secondary metabolites;ko00940//Phenylpropanoid biosynthesis;ko00130//Ubiquinone and other terpenoid-quinone biosynthesis	K01904;K01904;K01904;K01904	GO:0005777//peroxisome	GO:0000166//nucleotide binding;GO:0004321//fatty-acyl-CoA synthase activity;GO:0005524//ATP binding;GO:0016405//CoA-ligase activity;GO:0016874//ligase activity	GO:0006629//lipid metabolic process;GO:0006631//fatty acid metabolic process;GO:0006633//fatty acid biosynthetic process;GO:0009695//jasmonic acid biosynthetic process;GO:0031408//oxylipin biosynthetic process	--
MA_8552809g0010	1	867	864	AT1G07550	80.9	198	5e-17	0.27	/	1	762	/	100	350	At1g07550	Leucine-rich repeat protein kinase family protein [Source:NCBI gene (formerly Entrezgene);Acc:837269]	-	-	-	-	GO:0016020//membrane	GO:0000166//nucleotide binding;GO:0004672//protein kinase activity;GO:0004674//protein serine/threonine kinase activity;GO:0005515//protein binding;GO:0005524//ATP binding;GO:0016301//kinase activity;GO:0016740//transferase activity;GO:0106310//protein serine kinase activity	GO:0006468//protein phosphorylation;GO:0016310//phosphorylation	--
MA_8552960g0010	1	483	229	AT5G62290	52.8	125	6e-09	0.4	/	172	450	/	116	219	At5g62290	nucleotide-sensitive chloride conductance regulator (ICln) family protein [Source:NCBI gene (formerly Entrezgene);Acc:836350]	-	-	-	-	GO:0005634//nucleus;GO:0005681//spliceosomal complex;GO:0005737//cytoplasm;GO:0005829//cytosol;GO:0005886//plasma membrane;GO:0034709//methylosome;GO:0034715//pICln-Sm protein complex	GO:0003674//molecular_function	GO:0000387//spliceosomal snRNP assembly;GO:0006821//chloride transport;GO:0006884//cell volume homeostasis;GO:0045292//mRNA cis splicing, via spliceosome	--
MA_8553148g0010	1	465	765	AT5G17920	246	627	3e-78	0.77	/	19	465	/	606	754	ATMS1	Cobalamin-independent synthase family protein [Source:NCBI gene (formerly Entrezgene);Acc:831660]	Metabolism;Metabolism;Metabolism;Metabolism;Metabolism	Global and overview maps;Global and overview maps;Global and overview maps;Amino acid metabolism;Metabolism of other amino acids	ko01100//Metabolic pathways;ko01110//Biosynthesis of secondary metabolites;ko01230//Biosynthesis of amino acids;ko00270//Cysteine and methionine metabolism;ko00450//Selenocompound metabolism	K00549;K00549;K00549;K00549;K00549	GO:0000325//plant-type vacuole;GO:0005737//cytoplasm;GO:0005777//peroxisome;GO:0005829//cytosol;GO:0005886//plasma membrane;GO:0009506//plasmodesma;GO:0009507//chloroplast;GO:0009570//chloroplast stroma;GO:0048046//apoplast	GO:0003729//mRNA binding;GO:0003871//5-methyltetrahydropteroyltriglutamate-homocysteine S-methyltransferase activity;GO:0005507//copper ion binding;GO:0005515//protein binding;GO:0008168//methyltransferase activity;GO:0008172//S-methyltransferase activity;GO:0008270//zinc ion binding;GO:0008705//methionine synthase activity;GO:0016740//transferase activity;GO:0046872//metal ion binding	GO:0006346//DNA methylation-dependent heterochromatin assembly;GO:0008652//cellular amino acid biosynthetic process;GO:0009086//methionine biosynthetic process;GO:0010043//response to zinc ion;GO:0032259//methylation;GO:0051574//positive regulation of histone H3-K9 methylation;GO:0071266//'de novo' L-methionine biosynthetic process	--
MA_855346g0010	1	326	1086	AT3G21180	108	271	5e-29	0.53	/	3	299	/	128	226	ACA9	autoinhibited Ca(2+)-ATPase 9 [Source:NCBI gene (formerly Entrezgene);Acc:821671]	-	-	-	-	GO:0005886//plasma membrane;GO:0016020//membrane;GO:0016021//integral component of membrane;GO:0043231//intracellular membrane-bounded organelle;GO:0110165//cellular anatomical entity	GO:0000166//nucleotide binding;GO:0005215//transporter activity;GO:0005388//P-type calcium transporter activity;GO:0005516//calmodulin binding;GO:0005524//ATP binding;GO:0016887//ATP hydrolysis activity;GO:0019829//ATPase-coupled cation transmembrane transporter activity;GO:0046872//metal ion binding	GO:0006811//ion transport;GO:0006816//calcium ion transport;GO:0009555//pollen development;GO:0009567//double fertilization forming a zygote and endosperm;GO:0070588//calcium ion transmembrane transport	--
MA_855375g0010	1	858	387	AT2G26760	200	509	5e-62	0.43	/	100	843	/	49	273	CYCB1;4	Cyclin B1;4 [Source:NCBI gene (formerly Entrezgene);Acc:817217]	-	-	-	-	GO:0000307//cyclin-dependent protein kinase holoenzyme complex;GO:0005634//nucleus;GO:0005737//cytoplasm	GO:0005515//protein binding;GO:0016538//cyclin-dependent protein serine/threonine kinase regulator activity	GO:0000079//regulation of cyclin-dependent protein serine/threonine kinase activity;GO:0007049//cell cycle;GO:0044772//mitotic cell cycle phase transition;GO:0051301//cell division	--
MA_8554g0010	1	349	436	AT2G36590	127	318	5e-36	0.71	/	100	348	/	20	102	ProT3	proline transporter 3 [Source:NCBI gene (formerly Entrezgene);Acc:818232]	-	-	-	-	GO:0005886//plasma membrane;GO:0016020//membrane	GO:0015171//amino acid transmembrane transporter activity;GO:0015193//L-proline transmembrane transporter activity	GO:0003333//amino acid transmembrane transport;GO:0006865//amino acid transport;GO:0015824//proline transport;GO:0035524//proline transmembrane transport	--
MA_8555218g0010	1	273	298	AT4G27120	117	294	6e-34	0.83	/	1	195	/	217	281	At4g27120	DDRGK domain protein [Source:NCBI gene (formerly Entrezgene);Acc:828820]	-	-	-	-	GO:0005829//cytosol;GO:0016020//membrane	-	-	--
MA_8555673g0010	1	738	927	AT4G27220	128	321	1e-33	0.36	/	9	734	/	302	538	At4g27220	NB-ARC domain-containing disease resistance protein [Source:NCBI gene (formerly Entrezgene);Acc:828830]	Organismal Systems	Environmental adaptation	ko04626//Plant-pathogen interaction	K13459	-	GO:0000166//nucleotide binding;GO:0005515//protein binding;GO:0005524//ATP binding;GO:0043531//ADP binding	GO:0006952//defense response	--
MA_8556553g0010	1	438	861	AT5G12950	228	582	3e-71	0.76	/	10	417	/	170	305	--	proline-tRNA ligase (DUF1680) [Source:NCBI gene (formerly Entrezgene);Acc:831135]	-	-	-	-	GO:0000325//plant-type vacuole	GO:0003674//molecular_function;GO:0016874//ligase activity	GO:0005975//carbohydrate metabolic process	--
MA_8557091g0010	1	376	545	AT3G53950	50.4	119	3e-08	0.43	/	166	327	/	23	73	GLOX	glyoxal oxidase-related protein [Source:NCBI gene (formerly Entrezgene);Acc:824562]	-	-	-	-	GO:0005737//cytoplasm;GO:0016020//membrane	-	GO:0008150//biological_process	--
MA_8557212g0010	1	223	137	AT1G23750	100	250	3e-29	0.63	/	1	222	/	1	75	At4g28440	Nucleic acid-binding, OB-fold-like protein [Source:NCBI gene (formerly Entrezgene);Acc:838985]	Genetic Information Processing;Genetic Information Processing;Genetic Information Processing;Genetic Information Processing	Replication and repair;Replication and repair;Replication and repair;Replication and repair	ko03420//Nucleotide excision repair;ko03440//Homologous recombination;ko03030//DNA replication;ko03430//Mismatch repair	K07466;K07466;K07466;K07466	GO:0005634//nucleus	-	-	--
MA_85577g0010	1	813	395	AT5G20140	156	394	4e-45	0.57	/	301	687	/	61	173	HBP5	SOUL heme-binding family protein [Source:NCBI gene (formerly Entrezgene);Acc:832136]	-	-	-	-	GO:0009507//chloroplast;GO:0009534//chloroplast thylakoid;GO:0009535//chloroplast thylakoid membrane;GO:0009536//plastid;GO:0009941//chloroplast envelope;GO:0110165//cellular anatomical entity	GO:0005515//protein binding;GO:0020037//heme binding	GO:0006979//response to oxidative stress	--
MA_855771g0010	1	297	506	AT2G34090	74.7	182	4e-17	0.71	/	106	273	/	359	412	MEE18	maternal effect embryo arrest 18 [Source:NCBI gene (formerly Entrezgene);Acc:817970]	-	-	-	-	-	GO:0043743//LPPG:FO 2-phospho-L-lactate transferase activity	GO:0009793//embryo development ending in seed dormancy;GO:0048868//pollen tube development	--
MA_8558653g0010	1	1847	779	AT5G49890	706	1821	0	0.69	/	6	1757	/	194	775	CLC-C	chloride channel C [Source:NCBI gene (formerly Entrezgene);Acc:835052]	-	-	-	-	GO:0000325//plant-type vacuole;GO:0009536//plastid;GO:0009705//plant-type vacuole membrane;GO:0016020//membrane;GO:0034707//chloride channel complex;GO:0043231//intracellular membrane-bounded organelle	GO:0005244//voltage-gated ion channel activity;GO:0005247//voltage-gated chloride channel activity;GO:0005254//chloride channel activity;GO:0005515//protein binding;GO:0015108//chloride transmembrane transporter activity	GO:0006811//ion transport;GO:0006821//chloride transport;GO:0034220//ion transmembrane transport;GO:0034765//regulation of ion transmembrane transport;GO:0055085//transmembrane transport;GO:1902476//chloride transmembrane transport	--
MA_85596g0010	1	1944	589	AT4G30780	267	683	4e-81	0.45	/	214	1305	/	26	373	--	ATP-dependent DNA helicase [Source:NCBI gene (formerly Entrezgene);Acc:829201]	-	-	-	-	-	GO:0003674//molecular_function;GO:0004386//helicase activity	-	--
MA_856g0010	1	2124	633	AT5G19410	516	1330	5e-176	0.52	/	286	2115	/	59	631	ABCG23	ABC-2 type transporter family protein [Source:NCBI gene (formerly Entrezgene);Acc:832061]	-	-	-	-	GO:0016020//membrane	GO:0000166//nucleotide binding;GO:0005524//ATP binding;GO:0042626//ATPase-coupled transmembrane transporter activity;GO:0140359//ABC-type transporter activity	GO:0055085//transmembrane transport	--
MA_856061g0010	1	266	555	AT1G72140	100	248	3e-26	0.5	/	3	266	/	386	473	NPF5.12	Major facilitator superfamily protein [Source:NCBI gene (formerly Entrezgene);Acc:843545]	-	-	-	-	GO:0000325//plant-type vacuole;GO:0009705//plant-type vacuole membrane;GO:0016020//membrane	GO:0022857//transmembrane transporter activity;GO:0042937//tripeptide transmembrane transporter activity;GO:0071916//dipeptide transmembrane transporter activity;GO:0080054//low-affinity nitrate transmembrane transporter activity	GO:0009624//response to nematode;GO:0015706//nitrate transport;GO:0035442//dipeptide transmembrane transport;GO:0042938//dipeptide transport;GO:0042939//tripeptide transport;GO:0055085//transmembrane transport	--
MA_8560890g0010	1	270	754	AT2G05920	54.3	129	4e-10	0.47	/	19	264	/	668	752	SBT1.8	Subtilase family protein [Source:NCBI gene (formerly Entrezgene);Acc:815145]	-	-	-	-	GO:0005576//extracellular region;GO:0005739//mitochondrion;GO:0005794//Golgi apparatus;GO:0009506//plasmodesma	GO:0004252//serine-type endopeptidase activity;GO:0008233//peptidase activity;GO:0008236//serine-type peptidase activity;GO:0016787//hydrolase activity	GO:0006508//proteolysis	--
MA_8561048g0010	1	282	331	AT5G02540	88.6	218	1e-22	0.5	/	16	279	/	243	317	TIC32B	NAD(P)-binding Rossmann-fold superfamily protein [Source:NCBI gene (formerly Entrezgene);Acc:831913]	-	-	-	-	-	-	-	--
MA_8561293g0010	1	195	184	AT1G05070	65.9	159	3e-15	0.6	/	37	192	/	68	120	--	transmembrane protein, putative (DUF1068) [Source:NCBI gene (formerly Entrezgene);Acc:839330]	-	-	-	-	GO:0005768//endosome;GO:0005794//Golgi apparatus;GO:0005802//trans-Golgi network	-	-	--
MA_8562g0010	1	348	705	AT1G15660	111	277	1e-29	0.61	/	76	345	/	619	705	CENP-C	centromere protein C [Source:NCBI gene (formerly Entrezgene);Acc:838135]	-	-	-	-	GO:0000775//chromosome, centromeric region;GO:0000776//kinetochore;GO:0000779//condensed chromosome, centromeric region;GO:0005634//nucleus;GO:0005694//chromosome	GO:0019237//centromeric DNA binding	GO:0007049//cell cycle;GO:0051301//cell division;GO:0051315//attachment of mitotic spindle microtubules to kinetochore;GO:0051382//kinetochore assembly;GO:0051455//monopolar spindle attachment to meiosis I kinetochore	--
MA_856386g0010	1	648	1102	AT5G63930	122	306	5e-32	0.35	/	4	615	/	409	605	At5g63930	Leucine-rich repeat protein kinase family protein [Source:NCBI gene (formerly Entrezgene);Acc:836514]	-	-	-	-	GO:0005886//plasma membrane;GO:0016020//membrane	GO:0000166//nucleotide binding;GO:0004672//protein kinase activity;GO:0004674//protein serine/threonine kinase activity;GO:0005515//protein binding;GO:0005524//ATP binding;GO:0016301//kinase activity;GO:0016740//transferase activity;GO:0106310//protein serine kinase activity	GO:0006468//protein phosphorylation;GO:0016310//phosphorylation	--
MA_856519g0010	1	399	139	AT5G09570	82.8	203	3e-21	0.47	/	31	357	/	31	132	--	Cox19-like CHCH family protein [Source:NCBI gene (formerly Entrezgene);Acc:830816]	-	-	-	-	GO:0005634//nucleus;GO:0005739//mitochondrion	-	GO:0007005//mitochondrion organization	--
MA_8565294g0010	1	360	119	AT1G72630	152	385	2e-49	0.68	/	1	351	/	5	118	ELF4-L2	ELF4-like 2 [Source:NCBI gene (formerly Entrezgene);Acc:843595]	-	-	-	-	GO:0005634//nucleus	GO:0042803//protein homodimerization activity	GO:0009648//photoperiodism;GO:0009649//entrainment of circadian clock;GO:0042753//positive regulation of circadian rhythm;GO:0048511//rhythmic process	--
MA_8565427g0010	1	493	412	AT1G04420	125	313	1e-34	0.55	/	2	325	/	174	281	tas	NAD(P)-linked oxidoreductase superfamily protein [Source:NCBI gene (formerly Entrezgene);Acc:839524]	-	-	-	-	GO:0005576//extracellular region;GO:0009507//chloroplast;GO:0009570//chloroplast stroma;GO:0009941//chloroplast envelope	-	-	--
MA_856560g0010	1	258	115	AT5G25940	57.8	138	2e-12	0.53	/	67	213	/	55	103	--	early nodulin-like protein [Source:NCBI gene (formerly Entrezgene);Acc:832663]	-	-	-	-	GO:0005739//mitochondrion;GO:0016020//membrane	-	-	--
MA_8565682g0010	1	292	377	AT3G12110	197	502	3e-64	0.96	/	10	291	/	1	94	ACT11	actin-11 [Source:NCBI gene (formerly Entrezgene);Acc:820385]	-	-	-	-	GO:0005737//cytoplasm;GO:0005739//mitochondrion;GO:0005829//cytosol;GO:0005856//cytoskeleton;GO:0009506//plasmodesma;GO:0009570//chloroplast stroma;GO:0009941//chloroplast envelope	GO:0000166//nucleotide binding;GO:0005200//structural constituent of cytoskeleton;GO:0005524//ATP binding;GO:0016787//hydrolase activity	GO:0007010//cytoskeleton organization	--
MA_8565795g0010	1	324	1011	AT1G50200	135	339	3e-38	0.78	/	1	228	/	231	305	ALATS	Alanyl-tRNA synthetase [Source:NCBI gene (formerly Entrezgene);Acc:841442]	Genetic Information Processing	Translation	ko00970//Aminoacyl-tRNA biosynthesis	K01872	GO:0005634//nucleus;GO:0005737//cytoplasm;GO:0005739//mitochondrion;GO:0009507//chloroplast	GO:0000049//tRNA binding;GO:0000166//nucleotide binding;GO:0002161//aminoacyl-tRNA editing activity;GO:0003676//nucleic acid binding;GO:0003723//RNA binding;GO:0004812//aminoacyl-tRNA ligase activity;GO:0004813//alanine-tRNA ligase activity;GO:0005524//ATP binding;GO:0008270//zinc ion binding;GO:0016597//amino acid binding;GO:0016874//ligase activity;GO:0046872//metal ion binding	GO:0006400//tRNA modification;GO:0006412//translation;GO:0006419//alanyl-tRNA aminoacylation;GO:0043039//tRNA aminoacylation;GO:0070143//mitochondrial alanyl-tRNA aminoacylation;GO:0106074//aminoacyl-tRNA metabolism involved in translational fidelity	--
MA_85663g0010	1	2970	1173	AT5G46330	294	753	7e-84	0.33	/	292	2580	/	30	764	FLS2	Leucine-rich receptor-like protein kinase family protein [Source:NCBI gene (formerly Entrezgene);Acc:834676]	Organismal Systems;Environmental Information Processing	Environmental adaptation;Signal transduction	ko04626//Plant-pathogen interaction;ko04016//MAPK signaling pathway - plant	K13420;K13420	GO:0005768//endosome;GO:0005886//plasma membrane;GO:0010008//endosome membrane;GO:0012505//endomembrane system;GO:0016020//membrane	GO:0000166//nucleotide binding;GO:0004672//protein kinase activity;GO:0004674//protein serine/threonine kinase activity;GO:0004675//transmembrane receptor protein serine/threonine kinase activity;GO:0005515//protein binding;GO:0005524//ATP binding;GO:0016301//kinase activity;GO:0016740//transferase activity;GO:0042802//identical protein binding;GO:0106310//protein serine kinase activity	GO:0006468//protein phosphorylation;GO:0006898//receptor-mediated endocytosis;GO:0006952//defense response;GO:0007178//transmembrane receptor protein serine/threonine kinase signaling pathway;GO:0010359//regulation of anion channel activity;GO:0016045//detection of bacterium;GO:0016310//phosphorylation;GO:0042742//defense response to bacterium;GO:0052544//defense response by callose deposition in…	--
MA_8566644g0010	1	249	716	AT4G32910	51.6	122	3e-09	0.57	/	1	168	/	478	532	NUP85	nuclear pore complex Nup85-like protein [Source:NCBI gene (formerly Entrezgene);Acc:829427]	Genetic Information Processing	Translation	ko03013//Nucleocytoplasmic transport	K14304	GO:0005634//nucleus;GO:0005635//nuclear envelope;GO:0005643//nuclear pore;GO:0016020//membrane;GO:0031080//nuclear pore outer ring;GO:0031965//nuclear membrane	GO:0005515//protein binding;GO:0017056//structural constituent of nuclear pore	GO:0006406//mRNA export from nucleus;GO:0006606//protein import into nucleus;GO:0006913//nucleocytoplasmic transport;GO:0009737//response to abscisic acid;GO:0015031//protein transport;GO:0045893//positive regulation of transcription, DNA-templated;GO:0051028//mRNA transport	--
MA_8567504g0010	1	793	373	AT5G57850	310	793	3e-105	0.62	/	2	763	/	118	373	ADCL	D-aminoacid aminotransferase-like PLP-dependent enzymes superfamily protein [Source:NCBI gene (formerly Entrezgene);Acc:835895]	Metabolism	Metabolism of cofactors and vitamins	ko00790//Folate biosynthesis	K18482	GO:0009507//chloroplast;GO:0009536//plastid;GO:0009570//chloroplast stroma	GO:0003824//catalytic activity;GO:0008483//transaminase activity;GO:0008696//4-amino-4-deoxychorismate lyase activity;GO:0016740//transferase activity;GO:0016829//lyase activity;GO:0047810//D-alanine:2-oxoglutarate aminotransferase activity	GO:0008153//para-aminobenzoic acid biosynthetic process;GO:0019752//carboxylic acid metabolic process;GO:0046654//tetrahydrofolate biosynthetic process	--
MA_8567568g0010	1	777	456	AT5G60990	226	576	1e-71	0.78	/	232	636	/	209	343	RH10	DEA(D/H)-box RNA helicase family protein [Source:NCBI gene (formerly Entrezgene);Acc:836220]	-	-	-	-	GO:0005634//nucleus;GO:0005730//nucleolus	GO:0000166//nucleotide binding;GO:0003676//nucleic acid binding;GO:0003723//RNA binding;GO:0003724//RNA helicase activity;GO:0004386//helicase activity;GO:0005524//ATP binding;GO:0016787//hydrolase activity;GO:0016887//ATP hydrolysis activity	GO:0006364//rRNA processing	--
MA_856934g0010	1	369	374	AT1G76690	128	322	5e-37	0.59	/	7	309	/	205	305	OPR2	12-oxophytodienoate reductase 2 [Source:NCBI gene (formerly Entrezgene);Acc:844002]	Metabolism;Metabolism;Metabolism	Global and overview maps;Global and overview maps;Lipid metabolism	ko01100//Metabolic pathways;ko01110//Biosynthesis of secondary metabolites;ko00592//alpha-Linolenic acid metabolism	K05894;K05894;K05894	GO:0005737//cytoplasm;GO:0005739//mitochondrion	GO:0010181//FMN binding;GO:0016491//oxidoreductase activity;GO:0016629//12-oxophytodienoate reductase activity	GO:0006629//lipid metabolic process;GO:0006631//fatty acid metabolic process;GO:0006633//fatty acid biosynthetic process;GO:0009611//response to wounding;GO:0009695//jasmonic acid biosynthetic process;GO:0031408//oxylipin biosynthetic process	--
MA_8570337g0010	1	579	198	AT3G27520	57.4	137	2e-10	0.43	/	379	552	/	139	196	--	cryptic loci regulator [Source:NCBI gene (formerly Entrezgene);Acc:822374]	-	-	-	-	-	-	-	--
MA_85704g0010	1	1284	334	AT1G22170	465	1196	2e-164	0.84	/	520	1272	/	77	327	gpmA	Phosphoglycerate mutase family protein [Source:NCBI gene (formerly Entrezgene);Acc:838822]	Metabolism;Metabolism;Metabolism;Metabolism;Metabolism;Metabolism	Global and overview maps;Global and overview maps;Global and overview maps;Global and overview maps;Carbohydrate metabolism;Amino acid metabolism	ko01100//Metabolic pathways;ko01110//Biosynthesis of secondary metabolites;ko01200//Carbon metabolism;ko01230//Biosynthesis of amino acids;ko00010//Glycolysis / Gluconeogenesis;ko00260//Glycine, serine and threonine metabolism	K01834;K01834;K01834;K01834;K01834;K01834	GO:0009507//chloroplast;GO:0009536//plastid	GO:0003824//catalytic activity;GO:0004619//phosphoglycerate mutase activity;GO:0016853//isomerase activity;GO:0016868//intramolecular transferase activity, phosphotransferases	GO:0006094//gluconeogenesis;GO:0006096//glycolytic process	--
MA_857107g0010	1	339	473	AT3G06130	68.9	167	6e-15	0.39	/	1	231	/	9	87	HIPP32	Heavy metal transport/detoxification superfamily protein [Source:NCBI gene (formerly Entrezgene);Acc:819786]	-	-	-	-	GO:0009505//plant-type cell wall	GO:0003674//molecular_function;GO:0046872//metal ion binding	-	--
MA_8571243g0010	1	337	110	AT1G56150	76.3	186	3e-19	0.55	/	134	313	/	38	96	SAUR71	SAUR-like auxin-responsive protein family [Source:NCBI gene (formerly Entrezgene);Acc:842068]	Environmental Information Processing	Signal transduction	ko04075//Plant hormone signal transduction	K14488	GO:0005737//cytoplasm	GO:0003674//molecular_function	GO:0009733//response to auxin;GO:0009734//auxin-activated signaling pathway	--
MA_8571664g0010	1	259	250	AT4G17340	137	345	4e-42	0.79	/	13	258	/	141	222	TIP2;2	tonoplast intrinsic protein 2;2 [Source:NCBI gene (formerly Entrezgene);Acc:827446]	-	-	-	-	GO:0000325//plant-type vacuole;GO:0005773//vacuole;GO:0005774//vacuolar membrane;GO:0009705//plant-type vacuole membrane;GO:0016020//membrane;GO:0042807//central vacuole	GO:0015250//water channel activity;GO:0015267//channel activity	GO:0006833//water transport;GO:0055085//transmembrane transport	--
MA_8572401g0010	1	277	738	AT5G27640	89.4	220	2e-22	0.67	/	61	276	/	12	84	TIF3B1	translation initiation factor 3B1 [Source:NCBI gene (formerly Entrezgene);Acc:832826]	-	-	-	-	GO:0005737//cytoplasm;GO:0005852//eukaryotic translation initiation factor 3 complex;GO:0009536//plastid;GO:0016282//eukaryotic 43S preinitiation complex;GO:0033290//eukaryotic 48S preinitiation complex	GO:0003676//nucleic acid binding;GO:0003723//RNA binding;GO:0003743//translation initiation factor activity;GO:0005515//protein binding;GO:0031369//translation initiation factor binding	GO:0001732//formation of cytoplasmic translation initiation complex;GO:0002183//cytoplasmic translational initiation;GO:0006412//translation;GO:0006413//translational initiation	--
MA_85728g0010	1	798	225	AT2G15220	95.9	237	7e-24	0.33	/	46	687	/	6	219	--	Plant basic secretory protein (BSP) family protein [Source:NCBI gene (formerly Entrezgene);Acc:816011]	-	-	-	-	-	GO:0003674//molecular_function	-	--
MA_8573g0010	1	579	464	AT4G26910	311	797	8e-106	0.85	/	1	576	/	273	464	At4g26910	Dihydrolipoamide succinyltransferase [Source:NCBI gene (formerly Entrezgene);Acc:828798]	Metabolism;Metabolism;Metabolism;Metabolism;Metabolism;Metabolism	Global and overview maps;Global and overview maps;Global and overview maps;Carbohydrate metabolism;Amino acid metabolism;Amino acid metabolism	ko01100//Metabolic pathways;ko01110//Biosynthesis of secondary metabolites;ko01200//Carbon metabolism;ko00020//Citrate cycle (TCA cycle);ko00380//Tryptophan metabolism;ko00310//Lysine degradation	K00658;K00658;K00658;K00658;K00658;K00658	GO:0005739//mitochondrion;GO:0005829//cytosol;GO:0045252//oxoglutarate dehydrogenase complex	GO:0004149//dihydrolipoyllysine-residue succinyltransferase activity;GO:0008270//zinc ion binding;GO:0016740//transferase activity;GO:0016746//acyltransferase activity	GO:0006099//tricarboxylic acid cycle;GO:0033512//L-lysine catabolic process to acetyl-CoA via saccharopine	--
MA_8573680g0010	1	231	409	AT5G14200	91.3	225	1e-23	0.66	/	16	216	/	317	383	IMD1	isopropylmalate dehydrogenase 1 [Source:NCBI gene (formerly Entrezgene);Acc:831270]	Metabolism;Metabolism;Metabolism;Metabolism;Metabolism	Global and overview maps;Global and overview maps;Global and overview maps;Biosynthesis of other secondary metabolites;Amino acid metabolism	ko01100//Metabolic pathways;ko01110//Biosynthesis of secondary metabolites;ko01210//2-Oxocarboxylic acid metabolism;ko00966//Glucosinolate biosynthesis;ko00290//Valine, leucine and isoleucine biosynthesis	K21360;K21360;K21360;K21360;K21360	GO:0005829//cytosol;GO:0009507//chloroplast;GO:0009536//plastid;GO:0009570//chloroplast stroma	GO:0000287//magnesium ion binding;GO:0003862//3-isopropylmalate dehydrogenase activity;GO:0016491//oxidoreductase activity;GO:0016616//oxidoreductase activity, acting on the CH-OH group of donors, NAD or NADP as acceptor;GO:0046872//metal ion binding;GO:0051287//NAD binding	GO:0008652//cellular amino acid biosynthetic process;GO:0009082//branched-chain amino acid biosynthetic process;GO:0009098//leucine biosynthetic process;GO:0009553//embryo sac development;GO:0009555//pollen development;GO:0009611//response to wounding;GO:0009753//response to jasmonic acid;GO:0019752//carboxylic acid metabolic process;GO:0019761//glucosinolate biosynthetic process	--
MA_8574268g0010	1	749	236	AT5G11590	123	309	2e-34	0.73	/	130	369	/	47	125	TINY2	Integrase-type DNA-binding superfamily protein [Source:NCBI gene (formerly Entrezgene);Acc:831031]	-	-	-	-	GO:0005634//nucleus	GO:0003677//DNA binding;GO:0003700//DNA-binding transcription factor activity;GO:0043565//sequence-specific DNA binding	GO:0006351//transcription, DNA-templated;GO:0006355//regulation of transcription, DNA-templated;GO:0009873//ethylene-activated signaling pathway;GO:0045893//positive regulation of transcription, DNA-templated	ERF
MA_857453g0010	1	678	1384	AT1G27170	84.3	207	9e-19	0.36	/	181	615	/	224	367	N	transmembrane receptors / ATP binding protein [Source:NCBI gene (formerly Entrezgene);Acc:839606]	-	-	-	-	GO:0009506//plasmodesma	GO:0043531//ADP binding	GO:0006952//defense response;GO:0007165//signal transduction	--
MA_8575593g0010	1	506	911	AT1G80410	203	516	2e-61	0.59	/	15	503	/	246	408	EMB2753	tetratricopeptide repeat (TPR)-containing protein [Source:NCBI gene (formerly Entrezgene);Acc:844381]	-	-	-	-	GO:0005737//cytoplasm;GO:0005739//mitochondrion;GO:0005829//cytosol;GO:0009506//plasmodesma;GO:0031415//NatA complex	GO:0005515//protein binding	GO:0009414//response to water deprivation;GO:0009793//embryo development ending in seed dormancy;GO:0017196//N-terminal peptidyl-methionine acetylation	--
MA_8575892g0010	1	690	1915	AT1G67500	56.6	135	3e-09	0.62	/	484	618	/	1022	1065	REV3	recovery protein 3 [Source:NCBI gene (formerly Entrezgene);Acc:843071]	-	-	-	-	GO:0005634//nucleus;GO:0016035//zeta DNA polymerase complex	GO:0000166//nucleotide binding;GO:0003676//nucleic acid binding;GO:0003677//DNA binding;GO:0003887//DNA-directed DNA polymerase activity;GO:0016740//transferase activity;GO:0016779//nucleotidyltransferase activity;GO:0046872//metal ion binding;GO:0051536//iron-sulfur cluster binding;GO:0051539//4 iron, 4 sulfur cluster binding	GO:0000724//double-strand break repair via homologous recombination;GO:0006260//DNA replication;GO:0006281//DNA repair;GO:0006974//cellular response to DNA damage stimulus;GO:0009411//response to UV;GO:0010224//response to UV-B;GO:0019985//translesion synthesis;GO:0042276//error-prone translesion synthesis;GO:0071494//cellular response to UV-C	--
MA_85760g0010	1	546	167	AT5G57780	57	136	1e-10	0.28	/	88	531	/	40	151	P1R1	transcription factor [Source:NCBI gene (formerly Entrezgene);Acc:835886]	-	-	-	-	-	-	GO:0006355//regulation of transcription, DNA-templated	--
MA_857633g0010	1	535	198	AT5G23230	147	370	6e-45	0.43	/	23	532	/	7	196	NIC2	nicotinamidase 2 [Source:NCBI gene (formerly Entrezgene);Acc:832387]	-	-	-	-	GO:0005575//cellular_component	GO:0008936//nicotinamidase activity;GO:0016787//hydrolase activity	GO:0019363//pyridine nucleotide biosynthetic process;GO:0019674//NAD metabolic process	--
MA_85767g0010	1	661	276	AT5G49700	100	249	1e-25	0.39	/	41	484	/	42	201	AHL17	Putative AT-hook DNA-binding family protein [Source:NCBI gene (formerly Entrezgene);Acc:835033]	-	-	-	-	GO:0005634//nucleus	GO:0003677//DNA binding;GO:0003680//minor groove of adenine-thymine-rich DNA binding;GO:0003700//DNA-binding transcription factor activity	GO:0006355//regulation of transcription, DNA-templated	--
MA_857692g0010	1	241	324	AT5G05340	89.7	221	3e-23	0.71	/	2	235	/	97	174	PRX52	Peroxidase superfamily protein [Source:NCBI gene (formerly Entrezgene);Acc:830416]	Metabolism;Metabolism;Metabolism	Global and overview maps;Global and overview maps;Biosynthesis of other secondary metabolites	ko01100//Metabolic pathways;ko01110//Biosynthesis of secondary metabolites;ko00940//Phenylpropanoid biosynthesis	K00430;K00430;K00430	GO:0005576//extracellular region;GO:0005773//vacuole;GO:0005794//Golgi apparatus;GO:0009505//plant-type cell wall;GO:0048046//apoplast	GO:0004601//peroxidase activity;GO:0005515//protein binding;GO:0016491//oxidoreductase activity;GO:0020037//heme binding;GO:0046872//metal ion binding	GO:0006979//response to oxidative stress;GO:0009809//lignin biosynthetic process;GO:0010089//xylem development;GO:0042744//hydrogen peroxide catabolic process;GO:0098869//cellular oxidant detoxification;GO:1901430//positive regulation of syringal lignin biosynthetic process	--
MA_8577g0010	1	1188	434	AT1G55270	75.9	185	5e-15	0.31	/	19	729	/	78	301	At1g55270	Galactose oxidase/kelch repeat superfamily protein [Source:NCBI gene (formerly Entrezgene);Acc:841972]	-	-	-	-	-	GO:0005515//protein binding	GO:2000762//regulation of phenylpropanoid metabolic process	--
MA_8577882g0010	1	459	382	AT4G01130	123	308	2e-34	0.48	/	43	429	/	13	145	At4g01130	GDSL-like Lipase/Acylhydrolase superfamily protein [Source:NCBI gene (formerly Entrezgene);Acc:828207]	-	-	-	-	GO:0005576//extracellular region;GO:0005829//cytosol	GO:0016787//hydrolase activity;GO:0016788//hydrolase activity, acting on ester bonds	GO:0006629//lipid metabolic process;GO:0016042//lipid catabolic process	--
MA_8577912g0010	1	486	576	AT3G19490	129	325	1e-35	0.72	/	1	300	/	143	242	NHD1	sodium:hydrogen antiporter 1 [Source:NCBI gene (formerly Entrezgene);Acc:821483]	-	-	-	-	GO:0009507//chloroplast;GO:0009536//plastid;GO:0009941//chloroplast envelope;GO:0016020//membrane;GO:0016021//integral component of membrane;GO:0031969//chloroplast membrane	GO:0015297//antiporter activity;GO:0050833//pyruvate transmembrane transporter activity	GO:0006811//ion transport;GO:0006814//sodium ion transport;GO:0006848//pyruvate transport;GO:0009651//response to salt stress;GO:0055085//transmembrane transport;GO:1901475//pyruvate transmembrane transport	--
MA_8578g0010	1	306	345	AT4G32120	72.4	176	2e-16	0.45	/	7	252	/	7	83	HPGT2	Galactosyltransferase family protein [Source:NCBI gene (formerly Entrezgene);Acc:829344]	-	-	-	-	GO:0000139//Golgi membrane;GO:0005794//Golgi apparatus;GO:0016020//membrane	GO:0008194//UDP-glycosyltransferase activity;GO:0008378//galactosyltransferase activity;GO:0016740//transferase activity;GO:0016757//glycosyltransferase activity;GO:0016758//hexosyltransferase activity;GO:1990714//hydroxyproline O-galactosyltransferase activity	GO:0006486//protein glycosylation;GO:0010405//arabinogalactan protein metabolic process;GO:0018258//protein O-linked glycosylation via hydroxyproline	--
MA_85786g0010	1	624	477	AT5G57655	266	681	5e-88	0.78	/	1	519	/	79	251	XYLA	xylose isomerase family protein [Source:NCBI gene (formerly Entrezgene);Acc:835871]	Metabolism;Metabolism;Metabolism	Global and overview maps;Carbohydrate metabolism;Carbohydrate metabolism	ko01100//Metabolic pathways;ko00040//Pentose and glucuronate interconversions;ko00051//Fructose and mannose metabolism	K01805;K01805;K01805	GO:0000325//plant-type vacuole;GO:0005783//endoplasmic reticulum;GO:0005794//Golgi apparatus;GO:0009536//plastid;GO:0099503//secretory vesicle	GO:0009045//xylose isomerase activity;GO:0016853//isomerase activity;GO:0046872//metal ion binding	GO:0005975//carbohydrate metabolic process;GO:0042732//D-xylose metabolic process;GO:0042843//D-xylose catabolic process	--
MA_857911g0010	1	632	637	AT1G12300	105	261	3e-26	0.36	/	55	630	/	32	230	At1g12300	Tetratricopeptide repeat (TPR)-like superfamily protein [Source:NCBI gene (formerly Entrezgene);Acc:837784]	-	-	-	-	GO:0005739//mitochondrion	GO:0003723//RNA binding;GO:0005515//protein binding	GO:0090615//mitochondrial mRNA processing	--
MA_8581277g0010	1	270	1007	AT3G44400	61.2	147	2e-12	0.37	/	1	270	/	713	802	RPP1	Disease resistance protein (TIR-NBS-LRR class) family [Source:NCBI gene (formerly Entrezgene);Acc:823565]	-	-	-	-	-	GO:0043531//ADP binding	GO:0006952//defense response;GO:0007165//signal transduction	--
MA_858256g0010	1	251	387	AT4G24820	99.8	247	1e-26	0.62	/	13	249	/	6	84	RPN7	26S proteasome regulatory subunit Rpn7 [Source:NCBI gene (formerly Entrezgene);Acc:828585]	Genetic Information Processing	Folding, sorting and degradation	ko03050//Proteasome	K03037	GO:0000502//proteasome complex;GO:0005634//nucleus;GO:0005829//cytosol	-	GO:0030163//protein catabolic process;GO:0043161//proteasome-mediated ubiquitin-dependent protein catabolic process	--
MA_8584g0010	1	1272	488	AT1G20200	577	1487	0	0.82	/	73	1269	/	92	488	EMB2719	PAM domain (PCI/PINT associated module) protein [Source:NCBI gene (formerly Entrezgene);Acc:838609]	Genetic Information Processing	Folding, sorting and degradation	ko03050//Proteasome	K03033	GO:0000502//proteasome complex;GO:0005634//nucleus;GO:0005829//cytosol;GO:0008541//proteasome regulatory particle, lid subcomplex;GO:0009506//plasmodesma	GO:0030234//enzyme regulator activity	GO:0006511//ubiquitin-dependent protein catabolic process;GO:0042176//regulation of protein catabolic process;GO:0050790//regulation of catalytic activity	--
MA_8585003g0010	1	429	443	AT5G57840	73.9	180	3e-16	0.41	/	16	339	/	1	105	HST	HXXXD-type acyl-transferase family protein [Source:NCBI gene (formerly Entrezgene);Acc:835894]	Metabolism;Metabolism;Metabolism;Metabolism;Metabolism	Global and overview maps;Global and overview maps;Biosynthesis of other secondary metabolites;Biosynthesis of other secondary metabolites;Biosynthesis of other secondary metabolites	ko01100//Metabolic pathways;ko01110//Biosynthesis of secondary metabolites;ko00940//Phenylpropanoid biosynthesis;ko00941//Flavonoid biosynthesis;ko00945//Stilbenoid, diarylheptanoid and gingerol biosynthesis	K13065;K13065;K13065;K13065;K13065	-	GO:0016740//transferase activity;GO:0016747//acyltransferase activity, transferring groups other than amino-acyl groups	-	--
MA_858549g0010	1	213	180	AT5G58240	72.8	177	6e-18	0.69	/	1	210	/	109	178	FHIT	FRAGILE HISTIDINE TRIAD [Source:NCBI gene (formerly Entrezgene);Acc:835936]	Metabolism;Metabolism	Global and overview maps;Nucleotide metabolism	ko01100//Metabolic pathways;ko00230//Purine metabolism	K01522;K01522	-	GO:0000166//nucleotide binding;GO:0003824//catalytic activity;GO:0016740//transferase activity;GO:0016787//hydrolase activity;GO:0043530//adenosine 5'-monophosphoramidase activity;GO:0047352//adenylylsulfate-ammonia adenylyltransferase activity;GO:0047627//adenylylsulfatase activity;GO:0047710//bis(5'-adenosyl)-triphosphatase activity	-	--
MA_858596g0010	1	291	299	AT3G12290	122	307	9e-36	0.81	/	31	246	/	224	295	FOLD2	Amino acid dehydrogenase family protein [Source:NCBI gene (formerly Entrezgene);Acc:820409]	-	-	-	-	GO:0005737//cytoplasm;GO:0005829//cytosol;GO:0009507//chloroplast	GO:0003824//catalytic activity;GO:0004477//methenyltetrahydrofolate cyclohydrolase activity;GO:0004486//methylenetetrahydrofolate dehydrogenase [NAD(P)+] activity;GO:0004488//methylenetetrahydrofolate dehydrogenase (NADP+) activity;GO:0016491//oxidoreductase activity;GO:0016787//hydrolase activity	GO:0006730//one-carbon metabolic process;GO:0008152//metabolic process;GO:0009853//photorespiration;GO:0035999//tetrahydrofolate interconversion;GO:0044030//regulation of DNA methylation;GO:0046653//tetrahydrofolate metabolic process	--
MA_858608g0010	1	1782	781	AT4G02750	591	1524	0	0.45	/	4	1779	/	167	781	PCMP-H24	Tetratricopeptide repeat (TPR)-like superfamily protein [Source:NCBI gene (formerly Entrezgene);Acc:828187]	-	-	-	-	GO:0043231//intracellular membrane-bounded organelle	GO:0003723//RNA binding;GO:0005515//protein binding;GO:0008270//zinc ion binding	GO:0009451//RNA modification;GO:0010214//seed coat development;GO:0140547//acquisition of seed longevity	--
MA_8586835g0010	1	498	384	AT5G12130	48.1	113	5e-07	0.29	/	13	495	/	14	149	PDE149	integral membrane TerC family protein [Source:NCBI gene (formerly Entrezgene);Acc:831086]	-	-	-	-	GO:0009507//chloroplast;GO:0009534//chloroplast thylakoid;GO:0009535//chloroplast thylakoid membrane;GO:0009536//plastid;GO:0009579//thylakoid;GO:0016020//membrane;GO:0016021//integral component of membrane	GO:0005515//protein binding	GO:0010027//thylakoid membrane organization;GO:0090351//seedling development	--
MA_858691g0010	1	840	314	AT2G45120	86.3	212	2e-19	0.36	/	316	789	/	193	313	ZAT4	C2H2-like zinc finger protein [Source:NCBI gene (formerly Entrezgene);Acc:819119]	-	-	-	-	GO:0005634//nucleus	GO:0003700//DNA-binding transcription factor activity;GO:0046872//metal ion binding	GO:0006355//regulation of transcription, DNA-templated	C2H2
MA_8587835g0010	1	349	231	AT1G63970	49.3	116	4e-08	0.74	/	202	348	/	61	110	ISPF	isoprenoid F [Source:NCBI gene (formerly Entrezgene);Acc:842700]	Metabolism;Metabolism;Metabolism	Global and overview maps;Global and overview maps;Metabolism of terpenoids and polyketides	ko01100//Metabolic pathways;ko01110//Biosynthesis of secondary metabolites;ko00900//Terpenoid backbone biosynthesis	K01770;K01770;K01770	GO:0009507//chloroplast;GO:0009536//plastid;GO:0009570//chloroplast stroma	GO:0008685//2-C-methyl-D-erythritol 2,4-cyclodiphosphate synthase activity;GO:0016829//lyase activity;GO:0046872//metal ion binding	GO:0008299//isoprenoid biosynthetic process;GO:0015995//chlorophyll biosynthetic process;GO:0016114//terpenoid biosynthetic process;GO:0016117//carotenoid biosynthetic process;GO:0019288//isopentenyl diphosphate biosynthetic process, methylerythritol 4-phosphate pathway	--
MA_8587931g0010	1	921	470	AT1G12680	298	762	1e-98	0.52	/	1	918	/	178	470	PEPKR2	phosphoenolpyruvate carboxylase-related kinase 2 [Source:NCBI gene (formerly Entrezgene);Acc:837824]	-	-	-	-	GO:0005634//nucleus;GO:0005737//cytoplasm	GO:0000166//nucleotide binding;GO:0004672//protein kinase activity;GO:0004674//protein serine/threonine kinase activity;GO:0004683//calmodulin-dependent protein kinase activity;GO:0005516//calmodulin binding;GO:0005524//ATP binding;GO:0009931//calcium-dependent protein serine/threonine kinase activity;GO:0016301//kinase activity;GO:0016740//transferase activity;GO:0106310//protein serine kinase a…	GO:0006468//protein phosphorylation;GO:0016310//phosphorylation;GO:0018105//peptidyl-serine phosphorylation;GO:0035556//intracellular signal transduction;GO:0046777//protein autophosphorylation	--
MA_8588674g0010	1	474	347	AT2G18620	187	474	4e-59	0.58	/	4	471	/	190	347	At2g18620	Terpenoid synthases superfamily protein [Source:NCBI gene (formerly Entrezgene);Acc:816377]	Metabolism;Metabolism;Metabolism	Global and overview maps;Global and overview maps;Metabolism of terpenoids and polyketides	ko01100//Metabolic pathways;ko01110//Biosynthesis of secondary metabolites;ko00900//Terpenoid backbone biosynthesis	K13789;K13789;K13789	GO:0009507//chloroplast;GO:0009536//plastid	GO:0004161//dimethylallyltranstransferase activity;GO:0004311//farnesyltranstransferase activity;GO:0004337//geranyltranstransferase activity;GO:0004659//prenyltransferase activity;GO:0016740//transferase activity;GO:0046872//metal ion binding	GO:0008299//isoprenoid biosynthetic process;GO:0016117//carotenoid biosynthetic process;GO:0033384//geranyl diphosphate biosynthetic process;GO:0033386//geranylgeranyl diphosphate biosynthetic process;GO:0045337//farnesyl diphosphate biosynthetic process	--
MA_859106g0010	1	420	565	AT5G05390	154	389	4e-45	0.53	/	1	417	/	406	565	LAC12	laccase 12 [Source:NCBI gene (formerly Entrezgene);Acc:830421]	-	-	-	-	GO:0005576//extracellular region;GO:0048046//apoplast	GO:0005507//copper ion binding;GO:0016491//oxidoreductase activity;GO:0046872//metal ion binding;GO:0052716//hydroquinone:oxygen oxidoreductase activity	GO:0046274//lignin catabolic process;GO:1990641//response to iron ion starvation	--
MA_859316g0010	1	534	257	AT1G22640	166	420	6e-52	0.69	/	45	368	/	9	116	MYB3	myb domain protein 3 [Source:NCBI gene (formerly Entrezgene);Acc:838870]	-	-	-	-	GO:0005634//nucleus	GO:0000976//transcription cis-regulatory region binding;GO:0003677//DNA binding;GO:0003700//DNA-binding transcription factor activity;GO:0005515//protein binding	GO:0006355//regulation of transcription, DNA-templated;GO:0009611//response to wounding;GO:0009800//cinnamic acid biosynthetic process;GO:0009892//negative regulation of metabolic process	MYB
MA_859383g0010	1	1275	480	AT4G01070	286	732	3e-92	0.41	/	1	1275	/	17	439	GT72B1	UDP-Glycosyltransferase superfamily protein [Source:NCBI gene (formerly Entrezgene);Acc:827912]	-	-	-	-	-	GO:0008194//UDP-glycosyltransferase activity;GO:0016740//transferase activity;GO:0016757//glycosyltransferase activity;GO:0035251//UDP-glucosyltransferase activity;GO:0050505//hydroquinone glucosyltransferase activity	GO:0006805//xenobiotic metabolic process;GO:0009636//response to toxic substance;GO:0009809//lignin biosynthetic process;GO:0042178//xenobiotic catabolic process	--
MA_8594057g0010	1	1118	1384	AT1G27170	134	337	3e-34	0.29	/	73	1008	/	224	517	N	transmembrane receptors / ATP binding protein [Source:NCBI gene (formerly Entrezgene);Acc:839606]	-	-	-	-	GO:0009506//plasmodesma	GO:0043531//ADP binding	GO:0006952//defense response;GO:0007165//signal transduction	--
MA_8594172g0010	1	326	413	AT5G63870	118	296	3e-33	0.61	/	1	324	/	55	163	PP7	serine/threonine phosphatase 7 [Source:NCBI gene (formerly Entrezgene);Acc:836507]	-	-	-	-	GO:0005634//nucleus;GO:0005654//nucleoplasm;GO:0005829//cytosol	GO:0004721//phosphoprotein phosphatase activity;GO:0004722//protein serine/threonine phosphatase activity;GO:0016787//hydrolase activity;GO:0017018//myosin phosphatase activity;GO:0046872//metal ion binding	GO:0009408//response to heat;GO:0009585//red, far-red light phototransduction;GO:0009785//blue light signaling pathway	--
MA_8594504g0010	1	304	537	AT5G14930	48.5	114	6e-08	0.31	/	32	301	/	427	522	SAG101	senescence-associated 101 [Source:NCBI gene (formerly Entrezgene);Acc:831345]	-	-	-	-	GO:0005634//nucleus;GO:0005737//cytoplasm;GO:0016020//membrane;GO:0106093//EDS1 disease-resistance complex	GO:0005515//protein binding;GO:0016787//hydrolase activity;GO:0052689//carboxylic ester hydrolase activity	GO:0002230//positive regulation of defense response to virus by host;GO:0006629//lipid metabolic process;GO:0006952//defense response;GO:0007568//aging;GO:0009626//plant-type hypersensitive response;GO:0009862//systemic acquired resistance, salicylic acid mediated signaling pathway;GO:0016042//lipid catabolic process;GO:0050829//defense response to Gram-negative bacterium;GO:0060866//leaf absciss…	--
MA_8595455g0010	1	633	919	AT2G28880	178	451	1e-51	0.49	/	1	543	/	157	332	emb1997	para-aminobenzoate (PABA) synthase family protein [Source:NCBI gene (formerly Entrezgene);Acc:817437]	Metabolism	Metabolism of cofactors and vitamins	ko00790//Folate biosynthesis	K13950	GO:0005737//cytoplasm;GO:0009507//chloroplast;GO:0009536//plastid	GO:0003824//catalytic activity;GO:0016740//transferase activity;GO:0046820//4-amino-4-deoxychorismate synthase activity	GO:0006541//glutamine metabolic process;GO:0008152//metabolic process;GO:0008153//para-aminobenzoic acid biosynthetic process;GO:0009058//biosynthetic process;GO:0009396//folic acid-containing compound biosynthetic process;GO:0046417//chorismate metabolic process;GO:0046654//tetrahydrofolate biosynthetic process;GO:0046656//folic acid biosynthetic process;GO:0071704//organic substance metabolic p…	--
MA_8595976g0010	1	798	1400	AT1G69550	192	489	9e-56	0.45	/	8	793	/	804	1094	TAO1	disease resistance protein (TIR-NBS-LRR class) [Source:NCBI gene (formerly Entrezgene);Acc:843291]	-	-	-	-	GO:0005575//cellular_component;GO:0016020//membrane	GO:0000166//nucleotide binding;GO:0005515//protein binding;GO:0005524//ATP binding;GO:0043531//ADP binding	GO:0006952//defense response;GO:0007165//signal transduction	--
MA_8596g0010	1	1050	360	AT1G48300	72.4	176	5e-14	0.32	/	316	1014	/	105	346	DGAT3	diacylglycerol acyltransferase [Source:NCBI gene (formerly Entrezgene);Acc:841250]	Metabolism;Metabolism	Global and overview maps;Lipid metabolism	ko01100//Metabolic pathways;ko00561//Glycerolipid metabolism	K22849;K22849	GO:0005829//cytosol	GO:0004144//diacylglycerol O-acyltransferase activity;GO:0016740//transferase activity;GO:0016746//acyltransferase activity;GO:0046872//metal ion binding;GO:0051536//iron-sulfur cluster binding;GO:0051537//2 iron, 2 sulfur cluster binding	GO:0006071//glycerol metabolic process;GO:0006629//lipid metabolic process;GO:0019432//triglyceride biosynthetic process	--
MA_8597011g0010	1	494	618	AT1G77130	165	417	2e-48	0.63	/	130	489	/	451	572	PGSIP2	plant glycogenin-like starch initiation protein 2 [Source:NCBI gene (formerly Entrezgene);Acc:844049]	-	-	-	-	GO:0000138//Golgi trans cisterna;GO:0000139//Golgi membrane;GO:0005768//endosome;GO:0005794//Golgi apparatus;GO:0005802//trans-Golgi network;GO:0016020//membrane	GO:0015020//glucuronosyltransferase activity;GO:0016740//transferase activity;GO:0016757//glycosyltransferase activity;GO:0046872//metal ion binding	GO:0009834//plant-type secondary cell wall biogenesis;GO:0045492//xylan biosynthetic process;GO:0071555//cell wall organization	--
MA_85974g0010	1	825	331	AT4G28590	86.3	212	2e-19	0.56	/	586	777	/	169	232	MRL7	polyadenylate-binding protein 2-binding protein [Source:NCBI gene (formerly Entrezgene);Acc:828977]	-	-	-	-	GO:0005634//nucleus;GO:0009507//chloroplast;GO:0009536//plastid;GO:0009570//chloroplast stroma;GO:0042644//chloroplast nucleoid	GO:0005515//protein binding	GO:0006355//regulation of transcription, DNA-templated;GO:0009658//chloroplast organization	--
MA_85977g0010	1	657	364	AT1G48220	88.6	218	1e-20	0.43	/	217	501	/	256	346	CARK1	Protein kinase superfamily protein [Source:NCBI gene (formerly Entrezgene);Acc:841242]	Organismal Systems	Environmental adaptation	ko04626//Plant-pathogen interaction	K13436	-	GO:0000166//nucleotide binding;GO:0003674//molecular_function;GO:0004672//protein kinase activity;GO:0004674//protein serine/threonine kinase activity;GO:0005524//ATP binding;GO:0016301//kinase activity;GO:0016740//transferase activity	GO:0006468//protein phosphorylation;GO:0016310//phosphorylation	--
MA_8597812g0010	1	471	288	AT2G26070	199	506	1e-64	0.49	/	43	471	/	20	209	RTE1	protein REVERSION-TO-ETHYLENE SENSITIVITY-like protein (DUF778) [Source:NCBI gene (formerly Entrezgene);Acc:817148]	Environmental Information Processing	Signal transduction	ko04016//MAPK signaling pathway - plant	K20726	GO:0000139//Golgi membrane;GO:0005783//endoplasmic reticulum;GO:0005789//endoplasmic reticulum membrane;GO:0005794//Golgi apparatus;GO:0016020//membrane	GO:0005515//protein binding	GO:0009723//response to ethylene;GO:0010104//regulation of ethylene-activated signaling pathway;GO:0010105//negative regulation of ethylene-activated signaling pathway	--
MA_8598039g0010	1	345	115	AT2G27710	84.3	207	2e-22	0.63	/	1	186	/	1	62	RPP2B	60S acidic ribosomal protein family [Source:NCBI gene (formerly Entrezgene);Acc:817317]	Genetic Information Processing	Translation	ko03010//Ribosome	K02943	GO:0005730//nucleolus;GO:0005777//peroxisome;GO:0005840//ribosome;GO:0009507//chloroplast;GO:0022625//cytosolic large ribosomal subunit;GO:0022626//cytosolic ribosome;GO:0042788//polysomal ribosome;GO:0099503//secretory vesicle;GO:1990904//ribonucleoprotein complex	GO:0003729//mRNA binding;GO:0003735//structural constituent of ribosome	GO:0002182//cytoplasmic translational elongation;GO:0006414//translational elongation;GO:0009409//response to cold	--
MA_8598692g0010	1	546	624	AT1G11390	291	744	3e-96	0.75	/	1	543	/	446	624	abkC	Protein kinase superfamily protein [Source:NCBI gene (formerly Entrezgene);Acc:837681]	-	-	-	-	GO:0005739//mitochondrion;GO:0016020//membrane	GO:0016301//kinase activity	GO:0016310//phosphorylation;GO:1902074//response to salt	--
MA_86g0010	1	624	205	AT3G16330	77.8	190	7e-18	0.3	/	34	579	/	8	199	--	Avr9/Cf-9 rapidly elicited protein [Source:NCBI gene (formerly Entrezgene);Acc:820880]	-	-	-	-	GO:0005575//cellular_component	-	-	--
MA_8600861g0010	1	408	490	AT3G48320	97.8	242	1e-24	0.45	/	31	387	/	1	120	CYP71A21	cytochrome P450, family 71, subfamily A, polypeptide 21 [Source:NCBI gene (formerly Entrezgene);Acc:823990]	-	-	-	-	GO:0016020//membrane	GO:0004497//monooxygenase activity;GO:0005506//iron ion binding;GO:0016491//oxidoreductase activity;GO:0016705//oxidoreductase activity, acting on paired donors, with incorporation or reduction of molecular oxygen;GO:0020037//heme binding;GO:0046872//metal ion binding	-	--
MA_8601409g0010	1	887	1400	AT1G69550	77.8	190	7e-16	0.32	/	3	848	/	903	1173	TAO1	disease resistance protein (TIR-NBS-LRR class) [Source:NCBI gene (formerly Entrezgene);Acc:843291]	-	-	-	-	GO:0005575//cellular_component;GO:0016020//membrane	GO:0000166//nucleotide binding;GO:0005515//protein binding;GO:0005524//ATP binding;GO:0043531//ADP binding	GO:0006952//defense response;GO:0007165//signal transduction	--
MA_8601985g0010	1	161	529	AT1G30370	46.6	109	5e-08	0.59	/	12	119	/	482	518	DLAH	alpha/beta-Hydrolases superfamily protein [Source:NCBI gene (formerly Entrezgene);Acc:839917]	-	-	-	-	GO:0005739//mitochondrion	GO:0004620//phospholipase activity;GO:0008970//phospholipase A1 activity	GO:0006629//lipid metabolic process;GO:0010214//seed coat development	--
MA_860250g0010	1	459	288	AT2G25570	129	324	2e-37	0.56	/	1	312	/	1	113	--	binding protein [Source:NCBI gene (formerly Entrezgene);Acc:817096]	-	-	-	-	GO:0005739//mitochondrion	GO:0003674//molecular_function;GO:0005515//protein binding	GO:0010496//intercellular transport	--
MA_8602685g0010	1	273	94	AT2G46410	58.9	141	4e-13	0.6	/	103	243	/	34	80	CPC	Homeodomain-like superfamily protein [Source:NCBI gene (formerly Entrezgene);Acc:819249]	-	-	-	-	GO:0005634//nucleus	GO:0000976//transcription cis-regulatory region binding;GO:0003677//DNA binding;GO:0003700//DNA-binding transcription factor activity;GO:0005515//protein binding	GO:0006355//regulation of transcription, DNA-templated;GO:0009913//epidermal cell differentiation;GO:0010063//positive regulation of trichoblast fate specification;GO:0010376//stomatal complex formation;GO:0030154//cell differentiation	MYB_related
MA_8603213g0010	1	192	418	AT3G55070	95.9	237	2e-25	0.7	/	4	192	/	213	278	MAEA	LisH/CRA/RING-U-box domains-containing protein [Source:NCBI gene (formerly Entrezgene);Acc:824673]	-	-	-	-	GO:0005634//nucleus;GO:0005737//cytoplasm;GO:0034657//GID complex	GO:0004842//ubiquitin-protein transferase activity;GO:0005515//protein binding;GO:0046872//metal ion binding;GO:0061630//ubiquitin protein ligase activity	GO:0016567//protein ubiquitination;GO:0043161//proteasome-mediated ubiquitin-dependent protein catabolic process	--
MA_8603403g0010	1	366	590	AT3G12360	54.3	129	1e-09	0.45	/	109	276	/	129	186	ITN1	Ankyrin repeat family protein [Source:NCBI gene (formerly Entrezgene);Acc:820414]	-	-	-	-	GO:0005634//nucleus;GO:0005886//plasma membrane;GO:0016020//membrane	GO:0005515//protein binding	GO:0009651//response to salt stress	--
MA_8603760g0010	1	633	885	AT1G51850	84.7	208	4e-19	0.34	/	49	630	/	13	200	At1g51820	Leucine-rich repeat protein kinase family protein [Source:NCBI gene (formerly Entrezgene);Acc:841612]	-	-	-	-	GO:0005886//plasma membrane;GO:0009506//plasmodesma;GO:0016020//membrane	GO:0000166//nucleotide binding;GO:0004672//protein kinase activity;GO:0004674//protein serine/threonine kinase activity;GO:0005515//protein binding;GO:0005524//ATP binding;GO:0016301//kinase activity;GO:0016740//transferase activity	GO:0006468//protein phosphorylation;GO:0010119//regulation of stomatal movement;GO:0016310//phosphorylation	--
MA_8604503g0010	1	429	303	AT5G07950	79.7	195	1e-18	0.52	/	154	384	/	36	112	--	AAM65543.1 unknown [Arabidopsis thaliana]	-	-	-	-	-	-	GO:0008150//biological_process	--
MA_8605300g0010	1	347	607	AT5G64440	125	313	1e-34	0.62	/	9	344	/	194	305	FAAH	fatty acid amide hydrolase [Source:NCBI gene (formerly Entrezgene);Acc:836565]	-	-	-	-	GO:0000325//plant-type vacuole;GO:0005783//endoplasmic reticulum;GO:0005789//endoplasmic reticulum membrane;GO:0005794//Golgi apparatus;GO:0005886//plasma membrane;GO:0009536//plastid;GO:0016020//membrane	GO:0003824//catalytic activity;GO:0016787//hydrolase activity;GO:0016811//hydrolase activity, acting on carbon-nitrogen (but not peptide) bonds, in linear amides;GO:0017064//fatty acid amide hydrolase activity;GO:0047412//N-(long-chain-acyl)ethanolamine deacylase activity	GO:0006629//lipid metabolic process;GO:0016042//lipid catabolic process;GO:0042742//defense response to bacterium;GO:0070291//N-acylethanolamine metabolic process	--
MA_86064g0010	1	552	488	AT1G22380	193	491	7e-60	0.5	/	1	534	/	309	487	UGT85A3	UDP-glucosyl transferase 85A3 [Source:NCBI gene (formerly Entrezgene);Acc:838845]	Metabolism;Metabolism	Global and overview maps;Metabolism of terpenoids and polyketides	ko01110//Biosynthesis of secondary metabolites;ko00908//Zeatin biosynthesis	K23452;K23452	-	GO:0008194//UDP-glycosyltransferase activity;GO:0015020//glucuronosyltransferase activity;GO:0016740//transferase activity;GO:0016757//glycosyltransferase activity;GO:0080043//quercetin 3-O-glucosyltransferase activity;GO:0080044//quercetin 7-O-glucosyltransferase activity	-	--
MA_86068g0010	1	960	326	AT5G20030	54.7	130	2e-08	0.45	/	769	939	/	261	318	--	Plant Tudor-like RNA-binding protein [Source:NCBI gene (formerly Entrezgene);Acc:832125]	-	-	-	-	GO:0005634//nucleus	-	-	--
MA_8607116g0010	1	2010	633	AT3G24000	586	1510	0	0.46	/	178	2007	/	56	633	PCMP-H87	Tetratricopeptide repeat (TPR)-like superfamily protein [Source:NCBI gene (formerly Entrezgene);Acc:821984]	-	-	-	-	GO:0005739//mitochondrion	GO:0005515//protein binding;GO:0008270//zinc ion binding	-	--
MA_8607459g0010	1	444	502	AT5G39390	133	334	2e-37	0.47	/	1	444	/	291	441	EFR	Leucine-rich repeat protein kinase family protein [Source:NCBI gene (formerly Entrezgene);Acc:833935]	Organismal Systems	Environmental adaptation	ko04626//Plant-pathogen interaction	K13428	GO:0016020//membrane	GO:0000166//nucleotide binding;GO:0004672//protein kinase activity;GO:0005524//ATP binding;GO:0016301//kinase activity;GO:0016740//transferase activity	GO:0006468//protein phosphorylation;GO:0016310//phosphorylation	--
MA_8607972g0010	1	229	410	AT5G08380	80.1	196	2e-19	0.51	/	2	223	/	337	410	AGAL1	alpha-galactosidase 1 [Source:NCBI gene (formerly Entrezgene);Acc:830736]	Metabolism;Metabolism;Metabolism;Metabolism;Metabolism	Global and overview maps;Lipid metabolism;Carbohydrate metabolism;Lipid metabolism;Glycan biosynthesis and metabolism	ko01100//Metabolic pathways;ko00561//Glycerolipid metabolism;ko00052//Galactose metabolism;ko00600//Sphingolipid metabolism;ko00603//Glycosphingolipid biosynthesis - globo and isoglobo series	K07407;K07407;K07407;K07407;K07407	GO:0005576//extracellular region;GO:0009505//plant-type cell wall;GO:0048046//apoplast;GO:0099503//secretory vesicle	GO:0004553//hydrolase activity, hydrolyzing O-glycosyl compounds;GO:0004557//alpha-galactosidase activity;GO:0015925//galactosidase activity;GO:0016787//hydrolase activity;GO:0016798//hydrolase activity, acting on glycosyl bonds;GO:0052692//raffinose alpha-galactosidase activity	GO:0005975//carbohydrate metabolic process;GO:0008152//metabolic process;GO:0071555//cell wall organization	--
MA_86086g0010	1	498	471	AT5G05510	128	321	2e-35	0.56	/	25	390	/	13	134	bub1	Mad3/BUB1 homology region 1 [Source:NCBI gene (formerly Entrezgene);Acc:830434]	-	-	-	-	GO:0043229//intracellular organelle	GO:0004672//protein kinase activity;GO:0005515//protein binding	GO:0007094//mitotic spindle assembly checkpoint signaling;GO:0051754//meiotic sister chromatid cohesion, centromeric	--
MA_8608652g0010	1	315	865	AT2G04660	134	337	6e-38	0.57	/	19	315	/	645	743	APC2	anaphase-promoting complex/cyclosome 2 [Source:NCBI gene (formerly Entrezgene);Acc:815008]	Genetic Information Processing	Folding, sorting and degradation	ko04120//Ubiquitin mediated proteolysis	K03349	GO:0005634//nucleus;GO:0005680//anaphase-promoting complex;GO:0005819//spindle	GO:0005515//protein binding;GO:0031625//ubiquitin protein ligase binding	GO:0006511//ubiquitin-dependent protein catabolic process;GO:0007049//cell cycle;GO:0007091//metaphase/anaphase transition of mitotic cell cycle;GO:0009561//megagametogenesis;GO:0016567//protein ubiquitination;GO:0051301//cell division;GO:0070979//protein K11-linked ubiquitination	--
MA_8609304g0010	1	730	324	AT1G72310	110	274	1e-28	0.39	/	14	442	/	108	228	ATL3	NP_177375.1 RING/U-box superfamily protein [Arabidopsis thaliana]	-	-	-	-	GO:0016020//membrane	GO:0004842//ubiquitin-protein transferase activity;GO:0016740//transferase activity;GO:0046872//metal ion binding	GO:0016567//protein ubiquitination	--
MA_8610131g0010	1	567	905	AT2G34930	51.6	122	7e-08	0.41	/	61	411	/	33	159	EIX1	disease resistance family protein / LRR family protein [Source:NCBI gene (formerly Entrezgene);Acc:818058]	-	-	-	-	-	GO:0005515//protein binding	GO:0002239//response to oomycetes;GO:0050832//defense response to fungus	--
MA_8610718g0010	1	744	393	AT2G15230	259	662	2e-85	0.58	/	1	648	/	49	258	LIP1	lipase 1 [Source:NCBI gene (formerly Entrezgene);Acc:816012]	Metabolism	Lipid metabolism	ko00100//Steroid biosynthesis	K01052	GO:0005576//extracellular region;GO:0005615//extracellular space	GO:0004806//triglyceride lipase activity;GO:0016787//hydrolase activity;GO:0016788//hydrolase activity, acting on ester bonds	GO:0006629//lipid metabolic process;GO:0009739//response to gibberellin;GO:0009740//gibberellic acid mediated signaling pathway;GO:0010029//regulation of seed germination;GO:0016042//lipid catabolic process;GO:0046486//glycerolipid metabolic process;GO:2000033//regulation of seed dormancy process	--
MA_861106g0010	1	440	395	AT4G08940	95.5	236	5e-24	0.51	/	48	356	/	133	235	At4g01037	Ubiquitin carboxyl-terminal hydrolase family protein [Source:NCBI gene (formerly Entrezgene);Acc:826472]	-	-	-	-	-	GO:0003723//RNA binding;GO:0016787//hydrolase activity	GO:0006979//response to oxidative stress	--
MA_86136g0010	1	456	632	AT5G57800	120	302	1e-32	0.47	/	1	432	/	377	518	CER3	Fatty acid hydroxylase superfamily [Source:NCBI gene (formerly Entrezgene);Acc:835889]	-	-	-	-	GO:0005783//endoplasmic reticulum;GO:0005789//endoplasmic reticulum membrane;GO:0005886//plasma membrane;GO:0016020//membrane	GO:0000254//C-4 methylsterol oxidase activity;GO:0005506//iron ion binding;GO:0009924//octadecanal decarbonylase activity;GO:0016491//oxidoreductase activity;GO:0016829//lyase activity;GO:1990465//aldehyde oxygenase (deformylating) activity	GO:0006723//cuticle hydrocarbon biosynthetic process;GO:0008610//lipid biosynthetic process;GO:0010025//wax biosynthetic process;GO:0016126//sterol biosynthetic process;GO:0043447//alkane biosynthetic process;GO:0048235//pollen sperm cell differentiation	--
MA_86137g0010	1	150	621	AT4G27860	46.6	109	3e-08	0.5	/	3	143	/	535	584	MEB1	vacuolar iron transporter (VIT) family protein [Source:NCBI gene (formerly Entrezgene);Acc:828899]	-	-	-	-	GO:0005783//endoplasmic reticulum;GO:0005789//endoplasmic reticulum membrane;GO:0010168//ER body;GO:0016020//membrane	GO:0005381//iron ion transmembrane transporter activity;GO:0005384//manganese ion transmembrane transporter activity;GO:0005515//protein binding	GO:0006880//intracellular sequestering of iron ion;GO:0030026//cellular manganese ion homeostasis;GO:0034755//iron ion transmembrane transport;GO:0071421//manganese ion transmembrane transport	--
MA_861471g0010	1	624	257	AT1G22640	67.4	163	1e-13	0.43	/	1	297	/	85	192	MYB3	myb domain protein 3 [Source:NCBI gene (formerly Entrezgene);Acc:838870]	-	-	-	-	GO:0005634//nucleus	GO:0000976//transcription cis-regulatory region binding;GO:0003677//DNA binding;GO:0003700//DNA-binding transcription factor activity;GO:0005515//protein binding	GO:0006355//regulation of transcription, DNA-templated;GO:0009611//response to wounding;GO:0009800//cinnamic acid biosynthetic process;GO:0009892//negative regulation of metabolic process	MYB
MA_861514g0010	1	1131	642	AT5G07380	204	518	7e-60	0.43	/	22	759	/	255	494	--	NP_001078541.1 hypothetical protein AT5G07380 [Arabidopsis thaliana]	-	-	-	-	GO:0005575//cellular_component	-	GO:0008150//biological_process	--
MA_8615301g0010	1	449	859	AT1G55020	190	483	3e-57	0.58	/	1	447	/	306	454	LOX1	lipoxygenase 1 [Source:NCBI gene (formerly Entrezgene);Acc:841944]	Metabolism	Lipid metabolism	ko00591//Linoleic acid metabolism	K15718	GO:0005737//cytoplasm;GO:0009536//plastid	GO:0003824//catalytic activity;GO:0005515//protein binding;GO:0016491//oxidoreductase activity;GO:0016702//oxidoreductase activity, acting on single donors with incorporation of molecular oxygen, incorporation of two atoms of oxygen;GO:0046872//metal ion binding;GO:0051213//dioxygenase activity;GO:1990136//linoleate 9S-lipoxygenase activity	GO:0006629//lipid metabolic process;GO:0006631//fatty acid metabolic process;GO:0006633//fatty acid biosynthetic process;GO:0006952//defense response;GO:0009737//response to abscisic acid;GO:0009753//response to jasmonic acid;GO:0010311//lateral root formation;GO:0031408//oxylipin biosynthetic process;GO:0034440//lipid oxidation;GO:0048364//root development	--
MA_86157g0010	1	156	414	AT5G53970	63.5	153	5e-14	0.56	/	4	147	/	361	408	TAT7	Tyrosine transaminase family protein [Source:NCBI gene (formerly Entrezgene);Acc:835480]	Metabolism;Metabolism;Metabolism;Metabolism;Metabolism;Metabolism;Metabolism;Metabolism;Metabolism	Global and overview maps;Global and overview maps;Amino acid metabolism;Amino acid metabolism;Amino acid metabolism;Metabolism of cofactors and vitamins;Biosynthesis of other secondary metabolites;Amino acid metabolism;Biosynthesis of other secondary metabolites	ko01100//Metabolic pathways;ko01110//Biosynthesis of secondary metabolites;ko00270//Cysteine and methionine metabolism;ko00400//Phenylalanine, tyrosine and tryptophan biosynthesis;ko00350//Tyrosine metabolism;ko00130//Ubiquinone and other terpenoid-quinone biosynthesis;ko00960//Tropane, piperidine and pyridine alkaloid biosynthesis;ko00360//Phenylalanine metabolism;ko00950//Isoquinoline alkaloid …	K00815;K00815;K00815;K00815;K00815;K00815;K00815;K00815;K00815	GO:0005829//cytosol	GO:0003824//catalytic activity;GO:0004838//L-tyrosine:2-oxoglutarate aminotransferase activity;GO:0008483//transaminase activity;GO:0016740//transferase activity;GO:0030170//pyridoxal phosphate binding	GO:0006520//cellular amino acid metabolic process;GO:0006572//tyrosine catabolic process;GO:0009058//biosynthetic process;GO:0010189//vitamin E biosynthetic process	--
MA_8616042g0010	1	1090	816	AT4G33300	205	522	1e-59	0.4	/	187	1050	/	180	455	ADR1-L1	ADR1-like 1 [Source:NCBI gene (formerly Entrezgene);Acc:829466]	-	-	-	-	GO:0048046//apoplast	GO:0000166//nucleotide binding;GO:0005524//ATP binding;GO:0043531//ADP binding	GO:0006952//defense response;GO:0042742//defense response to bacterium	--
MA_8617598g0010	1	1048	2181	AT4G22970	103	257	5e-24	0.34	/	1	555	/	1019	1201	ESP	separase [Source:NCBI gene (formerly Entrezgene);Acc:828396]	-	-	-	-	GO:0005634//nucleus;GO:0005737//cytoplasm;GO:0005874//microtubule;GO:0072686//mitotic spindle	GO:0004197//cysteine-type endopeptidase activity;GO:0008233//peptidase activity;GO:0016787//hydrolase activity	GO:0000280//nuclear division;GO:0000911//cytokinesis by cell plate formation;GO:0006508//proteolysis;GO:0006887//exocytosis;GO:0007049//cell cycle;GO:0007059//chromosome segregation;GO:0009793//embryo development ending in seed dormancy;GO:0009826//unidimensional cell growth;GO:0009960//endosperm development;GO:0016192//vesicle-mediated transport;GO:0045876//positive regulation of sister chromati…	--
MA_8617832g0010	1	1098	536	AT5G18670	374	960	1e-126	0.52	/	10	1095	/	89	444	BMY3	beta-amylase 3 [Source:NCBI gene (formerly Entrezgene);Acc:831985]	-	-	-	-	GO:0005737//cytoplasm	GO:0016161//beta-amylase activity;GO:0016787//hydrolase activity;GO:0016798//hydrolase activity, acting on glycosyl bonds;GO:0102229//amylopectin maltohydrolase activity	GO:0000272//polysaccharide catabolic process;GO:0005975//carbohydrate metabolic process;GO:0008152//metabolic process	--
MA_8618004g0010	1	267	300	AT2G26590	138	347	7e-42	0.7	/	1	264	/	12	99	RPN13	regulatory particle non-ATPase 13 [Source:NCBI gene (formerly Entrezgene);Acc:817200]	Genetic Information Processing	Folding, sorting and degradation	ko03050//Proteasome	K06691	GO:0000502//proteasome complex;GO:0005634//nucleus;GO:0005737//cytoplasm;GO:0008541//proteasome regulatory particle, lid subcomplex	GO:0005515//protein binding;GO:0043130//ubiquitin binding;GO:0061133//endopeptidase activator activity;GO:0070628//proteasome binding	GO:0006511//ubiquitin-dependent protein catabolic process;GO:0010950//positive regulation of endopeptidase activity	--
MA_86183g0010	1	1398	366	AT1G54200	74.7	182	2e-14	0.34	/	643	1380	/	146	365	At1g54200	DNA mismatch repair Msh6-like protein [Source:NCBI gene (formerly Entrezgene);Acc:841860]	-	-	-	-	GO:0005886//plasma membrane;GO:0016020//membrane	GO:0005515//protein binding	GO:0009734//auxin-activated signaling pathway;GO:0010929//positive regulation of auxin mediated signaling pathway;GO:0060918//auxin transport	--
MA_8620431g0010	1	879	596	AT3G13470	126	317	9e-33	0.75	/	1	249	/	283	369	Cpn60beta2	TCP-1/cpn60 chaperonin family protein [Source:NCBI gene (formerly Entrezgene);Acc:820549]	Genetic Information Processing	Folding, sorting and degradation	ko03018//RNA degradation	K04077	GO:0005634//nucleus;GO:0005730//nucleolus;GO:0005739//mitochondrion;GO:0009507//chloroplast;GO:0009536//plastid;GO:0009570//chloroplast stroma;GO:0009941//chloroplast envelope;GO:0022626//cytosolic ribosome	GO:0000166//nucleotide binding;GO:0003729//mRNA binding;GO:0005524//ATP binding;GO:0140662//ATP-dependent protein folding chaperone	GO:0006457//protein folding;GO:0042026//protein refolding;GO:0051085//chaperone cofactor-dependent protein refolding	--
MA_8620983g0010	1	639	478	AT3G46270	93.2	230	4e-22	0.31	/	1	630	/	1	214	RWK1	receptor protein kinase-like protein [Source:NCBI gene (formerly Entrezgene);Acc:823772]	-	-	-	-	GO:0016020//membrane	GO:0003674//molecular_function;GO:0016301//kinase activity	GO:0008150//biological_process;GO:0016310//phosphorylation	--
MA_86213g0010	1	2412	802	AT4G02780	369	948	9e-116	0.41	/	148	1647	/	92	591	GA1	Terpenoid cyclases/Protein prenyltransferases superfamily protein [Source:NCBI gene (formerly Entrezgene);Acc:828182]	Metabolism;Metabolism;Metabolism	Global and overview maps;Global and overview maps;Metabolism of terpenoids and polyketides	ko01100//Metabolic pathways;ko01110//Biosynthesis of secondary metabolites;ko00904//Diterpenoid biosynthesis	K04120;K04120;K04120	GO:0009507//chloroplast;GO:0009536//plastid	GO:0000287//magnesium ion binding;GO:0009905//ent-copalyl diphosphate synthase activity;GO:0010333//terpene synthase activity;GO:0016829//lyase activity;GO:0016853//isomerase activity;GO:0046872//metal ion binding	GO:0008299//isoprenoid biosynthetic process;GO:0009686//gibberellin biosynthetic process;GO:0009740//gibberellic acid mediated signaling pathway;GO:0016102//diterpenoid biosynthetic process	--
MA_862320g0010	1	245	328	AT2G40830	50.1	118	9e-09	0.43	/	67	237	/	146	200	RHC1A	RING-H2 finger C1A [Source:NCBI gene (formerly Entrezgene);Acc:818680]	-	-	-	-	GO:0005634//nucleus;GO:0009505//plant-type cell wall	GO:0005515//protein binding;GO:0016740//transferase activity;GO:0046872//metal ion binding;GO:0061630//ubiquitin protein ligase activity	GO:0006511//ubiquitin-dependent protein catabolic process;GO:0009651//response to salt stress;GO:0009938//negative regulation of gibberellic acid mediated signaling pathway;GO:0016567//protein ubiquitination	--
MA_8624159g0010	1	255	716	AT4G32910	83.2	204	2e-20	0.64	/	1	252	/	634	715	NUP85	nuclear pore complex Nup85-like protein [Source:NCBI gene (formerly Entrezgene);Acc:829427]	Genetic Information Processing	Translation	ko03013//Nucleocytoplasmic transport	K14304	GO:0005634//nucleus;GO:0005635//nuclear envelope;GO:0005643//nuclear pore;GO:0016020//membrane;GO:0031080//nuclear pore outer ring;GO:0031965//nuclear membrane	GO:0005515//protein binding;GO:0017056//structural constituent of nuclear pore	GO:0006406//mRNA export from nucleus;GO:0006606//protein import into nucleus;GO:0006913//nucleocytoplasmic transport;GO:0009737//response to abscisic acid;GO:0015031//protein transport;GO:0045893//positive regulation of transcription, DNA-templated;GO:0051028//mRNA transport	--
MA_862444g0010	1	630	290	AT1G15080	222	566	5e-73	0.67	/	7	498	/	95	258	LPP2	lipid phosphate phosphatase 2 [Source:NCBI gene (formerly Entrezgene);Acc:838072]	Metabolism;Metabolism;Metabolism	Global and overview maps;Lipid metabolism;Lipid metabolism	ko01110//Biosynthesis of secondary metabolites;ko00564//Glycerophospholipid metabolism;ko00561//Glycerolipid metabolism	K18693;K18693;K18693	GO:0016020//membrane	GO:0003993//acid phosphatase activity;GO:0008195//phosphatidate phosphatase activity;GO:0016787//hydrolase activity	GO:0006644//phospholipid metabolic process	--
MA_8624743g0010	1	1190	996	AT1G28440	336	862	7e-107	0.5	/	82	1185	/	18	386	HSL1	HAESA-like 1 [Source:NCBI gene (formerly Entrezgene);Acc:839742]	-	-	-	-	GO:0005886//plasma membrane;GO:0016020//membrane	GO:0000166//nucleotide binding;GO:0004672//protein kinase activity;GO:0004674//protein serine/threonine kinase activity;GO:0005515//protein binding;GO:0005524//ATP binding;GO:0016301//kinase activity;GO:0016740//transferase activity;GO:0106310//protein serine kinase activity	GO:0006468//protein phosphorylation;GO:0016310//phosphorylation	--
MA_8624944g0010	1	432	713	AT3G01160	180	456	5e-54	0.59	/	1	429	/	246	395	esf1	pre-rRNA-processing ESF1-like protein [Source:NCBI gene (formerly Entrezgene);Acc:820504]	-	-	-	-	GO:0005634//nucleus;GO:0005730//nucleolus	GO:0003723//RNA binding	GO:0006364//rRNA processing	--
MA_862585g0010	1	951	528	AT3G51850	515	1327	0	0.8	/	1	915	/	1	307	CPK13	calcium-dependent protein kinase 13 [Source:NCBI gene (formerly Entrezgene);Acc:824348]	Organismal Systems	Environmental adaptation	ko04626//Plant-pathogen interaction	K13412	GO:0005634//nucleus;GO:0005737//cytoplasm;GO:0005829//cytosol;GO:0005886//plasma membrane;GO:0016020//membrane	GO:0000166//nucleotide binding;GO:0004672//protein kinase activity;GO:0004674//protein serine/threonine kinase activity;GO:0004683//calmodulin-dependent protein kinase activity;GO:0005509//calcium ion binding;GO:0005516//calmodulin binding;GO:0005524//ATP binding;GO:0009931//calcium-dependent protein serine/threonine kinase activity;GO:0016301//kinase activity;GO:0016740//transferase activity;GO:…	GO:0006468//protein phosphorylation;GO:0016310//phosphorylation;GO:0018105//peptidyl-serine phosphorylation;GO:0035556//intracellular signal transduction;GO:0046777//protein autophosphorylation	--
MA_8626g0010	1	936	257	AT1G22640	166	419	1e-49	0.54	/	1	516	/	1	174	MYB3	myb domain protein 3 [Source:NCBI gene (formerly Entrezgene);Acc:838870]	-	-	-	-	GO:0005634//nucleus	GO:0000976//transcription cis-regulatory region binding;GO:0003677//DNA binding;GO:0003700//DNA-binding transcription factor activity;GO:0005515//protein binding	GO:0006355//regulation of transcription, DNA-templated;GO:0009611//response to wounding;GO:0009800//cinnamic acid biosynthetic process;GO:0009892//negative regulation of metabolic process	MYB
MA_8628917g0010	1	363	539	AT3G10070	86.3	212	6e-21	0.44	/	1	300	/	437	530	TAF12	TBP-associated factor 12 [Source:NCBI gene (formerly Entrezgene);Acc:820168]	Genetic Information Processing	Transcription	ko03022//Basal transcription factors	K03126	GO:0000124//SAGA complex;GO:0005634//nucleus;GO:0005669//transcription factor TFIID complex;GO:0046695//SLIK (SAGA-like) complex	GO:0003677//DNA binding;GO:0005515//protein binding;GO:0017025//TBP-class protein binding;GO:0046982//protein heterodimerization activity	GO:0006352//DNA-templated transcription, initiation;GO:0051123//RNA polymerase II preinitiation complex assembly	--
MA_8628986g0010	1	2982	942	AT1G66150	568	1465	0	0.63	/	1606	2979	/	473	942	TMK1	transmembrane kinase 1 [Source:NCBI gene (formerly Entrezgene);Acc:842930]	-	-	-	-	GO:0005576//extracellular region;GO:0005634//nucleus;GO:0005886//plasma membrane;GO:0016020//membrane	GO:0000166//nucleotide binding;GO:0004672//protein kinase activity;GO:0004674//protein serine/threonine kinase activity;GO:0004675//transmembrane receptor protein serine/threonine kinase activity;GO:0005515//protein binding;GO:0005524//ATP binding;GO:0016301//kinase activity;GO:0016740//transferase activity;GO:0106310//protein serine kinase activity	GO:0006468//protein phosphorylation;GO:0007165//signal transduction;GO:0007178//transmembrane receptor protein serine/threonine kinase signaling pathway;GO:0016310//phosphorylation	--
MA_86298g0010	1	2214	762	AT1G62870	842	2175	0	0.57	/	28	2208	/	28	760	--	AAF75799.1 Contains weak similarity to T-type calcium channel isoform from Rattus norvegicus gb|AF125161. EST gb|R30034 comes from this gene [Arabidopsis thaliana]	-	-	-	-	-	-	-	--
MA_8629938g0010	1	602	561	AT4G12700	150	379	9e-43	0.42	/	87	599	/	193	398	--	calcium ion-binding protein [Source:NCBI gene (formerly Entrezgene);Acc:826882]	-	-	-	-	GO:0005575//cellular_component;GO:0016020//membrane	-	-	--
MA_86300g0010	1	657	273	AT3G03760	179	453	5e-56	0.78	/	16	330	/	50	154	LBD20	LOB domain-containing protein 20 [Source:NCBI gene (formerly Entrezgene);Acc:821165]	-	-	-	-	GO:0005634//nucleus	-	GO:0009753//response to jasmonic acid;GO:0009755//hormone-mediated signaling pathway;GO:0009867//jasmonic acid mediated signaling pathway;GO:0045893//positive regulation of transcription, DNA-templated;GO:1900150//regulation of defense response to fungus	LBD
MA_863010g0010	1	672	186	AT1G24620	113	283	2e-31	0.49	/	250	666	/	37	175	CML25	EF hand calcium-binding protein family [Source:NCBI gene (formerly Entrezgene);Acc:839076]	Organismal Systems	Environmental adaptation	ko04626//Plant-pathogen interaction	K13448	GO:0005634//nucleus;GO:0005737//cytoplasm	GO:0005509//calcium ion binding;GO:0046872//metal ion binding	GO:0048767//root hair elongation	--
MA_8631713g0010	1	624	917	AT1G77760	223	568	5e-68	0.59	/	1	621	/	711	917	NIA1	nitrate reductase 1 [Source:NCBI gene (formerly Entrezgene);Acc:844112]	Metabolism;Metabolism	Global and overview maps;Energy metabolism	ko01100//Metabolic pathways;ko00910//Nitrogen metabolism	K10534;K10534	GO:0005829//cytosol	GO:0005515//protein binding;GO:0008940//nitrate reductase activity;GO:0009703//nitrate reductase (NADH) activity;GO:0016491//oxidoreductase activity;GO:0020037//heme binding;GO:0030151//molybdenum ion binding;GO:0043546//molybdopterin cofactor binding;GO:0046872//metal ion binding;GO:0050464//nitrate reductase (NADPH) activity;GO:0071949//FAD binding	GO:0006809//nitric oxide biosynthetic process;GO:0009416//response to light stimulus;GO:0009635//response to herbicide;GO:0042128//nitrate assimilation	--
MA_86318g0010	1	1947	1400	AT1G69550	235	599	8e-66	0.33	/	22	1917	/	362	1016	TAO1	disease resistance protein (TIR-NBS-LRR class) [Source:NCBI gene (formerly Entrezgene);Acc:843291]	-	-	-	-	GO:0005575//cellular_component;GO:0016020//membrane	GO:0000166//nucleotide binding;GO:0005515//protein binding;GO:0005524//ATP binding;GO:0043531//ADP binding	GO:0006952//defense response;GO:0007165//signal transduction	--
MA_863320g0010	1	687	501	AT1G02800	258	658	6e-84	0.72	/	148	684	/	41	219	CEL2	cellulase 2 [Source:NCBI gene (formerly Entrezgene);Acc:839385]	Metabolism;Metabolism	Global and overview maps;Carbohydrate metabolism	ko01100//Metabolic pathways;ko00500//Starch and sucrose metabolism	K01179;K01179	GO:0005576//extracellular region	GO:0004553//hydrolase activity, hydrolyzing O-glycosyl compounds;GO:0008810//cellulase activity;GO:0016787//hydrolase activity;GO:0016798//hydrolase activity, acting on glycosyl bonds	GO:0000272//polysaccharide catabolic process;GO:0005975//carbohydrate metabolic process;GO:0007389//pattern specification process;GO:0008152//metabolic process;GO:0009624//response to nematode;GO:0030245//cellulose catabolic process;GO:0071555//cell wall organization	--
MA_8633450g0010	1	264	365	AT5G47390	87.4	215	5e-22	0.67	/	1	180	/	1	64	KUA1	myb-like transcription factor family protein [Source:NCBI gene (formerly Entrezgene);Acc:834786]	-	-	-	-	GO:0005634//nucleus	GO:0000976//transcription cis-regulatory region binding;GO:0003676//nucleic acid binding;GO:0003677//DNA binding;GO:0003700//DNA-binding transcription factor activity;GO:0005515//protein binding;GO:0008270//zinc ion binding;GO:0046872//metal ion binding	GO:0000122//negative regulation of transcription by RNA polymerase II;GO:0006355//regulation of transcription, DNA-templated;GO:0009646//response to absence of light;GO:0009723//response to ethylene;GO:0009733//response to auxin;GO:0009737//response to abscisic acid;GO:0009739//response to gibberellin;GO:0010150//leaf senescence;GO:0010252//auxin homeostasis;GO:0030307//positive regulation of cel…	MYB_related
MA_863404g0010	1	434	669	AT4G23180	138	348	6e-39	0.44	/	1	432	/	517	668	CRK10	cysteine-rich RLK (RECEPTOR-like protein kinase) 10 [Source:NCBI gene (formerly Entrezgene);Acc:828417]	-	-	-	-	GO:0005829//cytosol;GO:0005886//plasma membrane;GO:0016020//membrane	GO:0000166//nucleotide binding;GO:0004672//protein kinase activity;GO:0004674//protein serine/threonine kinase activity;GO:0005524//ATP binding;GO:0016301//kinase activity;GO:0016740//transferase activity;GO:0106310//protein serine kinase activity	GO:0006468//protein phosphorylation;GO:0016310//phosphorylation;GO:0042742//defense response to bacterium	--
MA_86349g0010	1	1137	302	AT5G21280	58.2	139	2e-09	0.64	/	118	252	/	52	96	--	hydroxyproline-rich glycoprotein family protein [Source:NCBI gene (formerly Entrezgene);Acc:832258]	-	-	-	-	GO:0005634//nucleus	GO:0003674//molecular_function	GO:0006979//response to oxidative stress	--
MA_8634966g0010	1	327	623	AT5G51820	135	341	1e-38	0.83	/	61	324	/	67	154	PGM	phosphoglucomutase [Source:NCBI gene (formerly Entrezgene);Acc:835257]	Metabolism;Metabolism;Metabolism;Metabolism;Metabolism;Metabolism;Metabolism;Metabolism	Global and overview maps;Global and overview maps;Carbohydrate metabolism;Carbohydrate metabolism;Carbohydrate metabolism;Nucleotide metabolism;Carbohydrate metabolism;Carbohydrate metabolism	ko01100//Metabolic pathways;ko01110//Biosynthesis of secondary metabolites;ko00500//Starch and sucrose metabolism;ko00520//Amino sugar and nucleotide sugar metabolism;ko00010//Glycolysis / Gluconeogenesis;ko00230//Purine metabolism;ko00030//Pentose phosphate pathway;ko00052//Galactose metabolism	K01835;K01835;K01835;K01835;K01835;K01835;K01835;K01835	GO:0005829//cytosol;GO:0009507//chloroplast;GO:0009536//plastid;GO:0009570//chloroplast stroma;GO:0009941//chloroplast envelope;GO:0010319//stromule;GO:0048046//apoplast	GO:0000287//magnesium ion binding;GO:0004614//phosphoglucomutase activity;GO:0016853//isomerase activity;GO:0016868//intramolecular transferase activity, phosphotransferases;GO:0046872//metal ion binding	GO:0005975//carbohydrate metabolic process;GO:0006006//glucose metabolic process;GO:0009409//response to cold;GO:0009590//detection of gravity;GO:0019252//starch biosynthetic process;GO:0071704//organic substance metabolic process	--
MA_86356g0010	1	606	479	AT5G50330	92	227	7e-22	0.34	/	88	594	/	287	454	adck1	Protein kinase superfamily protein [Source:NCBI gene (formerly Entrezgene);Acc:835099]	-	-	-	-	GO:0009536//plastid	GO:0004672//protein kinase activity;GO:0005524//ATP binding;GO:0016301//kinase activity	GO:0006468//protein phosphorylation;GO:0016310//phosphorylation	--
MA_863589g0010	1	390	538	AT3G63520	74.7	182	1e-16	0.89	/	1	114	/	102	139	CCD1	carotenoid cleavage dioxygenase 1 [Source:NCBI gene (formerly Entrezgene);Acc:825527]	-	-	-	-	GO:0000325//plant-type vacuole;GO:0005737//cytoplasm;GO:0005794//Golgi apparatus;GO:0005829//cytosol;GO:0005886//plasma membrane;GO:0009506//plasmodesma;GO:0009570//chloroplast stroma	GO:0010436//carotenoid dioxygenase activity;GO:0016491//oxidoreductase activity;GO:0016702//oxidoreductase activity, acting on single donors with incorporation of molecular oxygen, incorporation of two atoms of oxygen;GO:0045549//9-cis-epoxycarotenoid dioxygenase activity;GO:0046872//metal ion binding;GO:0051213//dioxygenase activity	GO:0016118//carotenoid catabolic process;GO:0016121//carotene catabolic process;GO:0016124//xanthophyll catabolic process	--
MA_8636268g0010	1	951	291	AT4G21790	252	644	4e-83	0.52	/	118	942	/	13	291	TOM1	tobamovirus multiplication 1 [Source:NCBI gene (formerly Entrezgene);Acc:828267]	-	-	-	-	GO:0000325//plant-type vacuole;GO:0005773//vacuole;GO:0005774//vacuolar membrane;GO:0009705//plant-type vacuole membrane;GO:0016020//membrane	GO:0005515//protein binding	GO:0046786//viral replication complex formation and maintenance	--
MA_86365g0010	1	234	347	AT2G18620	104	260	7e-29	0.68	/	1	231	/	271	347	At2g18620	Terpenoid synthases superfamily protein [Source:NCBI gene (formerly Entrezgene);Acc:816377]	Metabolism;Metabolism;Metabolism	Global and overview maps;Global and overview maps;Metabolism of terpenoids and polyketides	ko01100//Metabolic pathways;ko01110//Biosynthesis of secondary metabolites;ko00900//Terpenoid backbone biosynthesis	K13789;K13789;K13789	GO:0009507//chloroplast;GO:0009536//plastid	GO:0004161//dimethylallyltranstransferase activity;GO:0004311//farnesyltranstransferase activity;GO:0004337//geranyltranstransferase activity;GO:0004659//prenyltransferase activity;GO:0016740//transferase activity;GO:0046872//metal ion binding	GO:0008299//isoprenoid biosynthetic process;GO:0016117//carotenoid biosynthetic process;GO:0033384//geranyl diphosphate biosynthetic process;GO:0033386//geranylgeranyl diphosphate biosynthetic process;GO:0045337//farnesyl diphosphate biosynthetic process	--
MA_863729g0010	1	555	1147	AT4G16860	49.7	117	2e-07	0.3	/	97	471	/	724	851	RPP4	Disease resistance protein (TIR-NBS-LRR class) family [Source:NCBI gene (formerly Entrezgene);Acc:827395]	-	-	-	-	-	GO:0000166//nucleotide binding;GO:0003953//NAD+ nucleosidase activity;GO:0005515//protein binding;GO:0005524//ATP binding;GO:0016787//hydrolase activity;GO:0030275//LRR domain binding;GO:0043531//ADP binding;GO:0050135//NAD(P)+ nucleosidase activity;GO:0061809//NAD+ nucleotidase, cyclic ADP-ribose generating	GO:0006952//defense response;GO:0007165//signal transduction;GO:0050832//defense response to fungus	--
MA_8638132g0010	1	881	1338	AT1G24190	231	589	9e-69	0.48	/	4	876	/	889	1168	SNL3	SIN3-like 3 [Source:NCBI gene (formerly Entrezgene);Acc:839032]	-	-	-	-	GO:0000118//histone deacetylase complex;GO:0000785//chromatin;GO:0005634//nucleus;GO:0016580//Sin3 complex	GO:0003714//transcription corepressor activity	GO:0000122//negative regulation of transcription by RNA polymerase II;GO:0006355//regulation of transcription, DNA-templated;GO:0009737//response to abscisic acid;GO:0016575//histone deacetylation;GO:0045892//negative regulation of transcription, DNA-templated	--
MA_863836g0010	1	686	697	AT2G13600	147	372	6e-41	0.36	/	79	678	/	158	382	SLO2	Pentatricopeptide repeat (PPR) superfamily protein [Source:NCBI gene (formerly Entrezgene);Acc:815845]	-	-	-	-	GO:0005739//mitochondrion;GO:0043231//intracellular membrane-bounded organelle	GO:0003723//RNA binding;GO:0005515//protein binding	GO:0009451//RNA modification;GO:0010182//sugar mediated signaling pathway;GO:0080156//mitochondrial mRNA modification	--
MA_8638566g0010	1	666	487	AT1G22340	99.4	246	4e-24	0.35	/	52	597	/	13	174	UGT85A7	UDP-glucosyl transferase 85A7 [Source:NCBI gene (formerly Entrezgene);Acc:838841]	Metabolism;Metabolism	Global and overview maps;Metabolism of terpenoids and polyketides	ko01110//Biosynthesis of secondary metabolites;ko00908//Zeatin biosynthesis	K23452;K23452	GO:0005829//cytosol	GO:0008194//UDP-glycosyltransferase activity;GO:0015020//glucuronosyltransferase activity;GO:0016740//transferase activity;GO:0016757//glycosyltransferase activity;GO:0080043//quercetin 3-O-glucosyltransferase activity;GO:0080044//quercetin 7-O-glucosyltransferase activity	-	--
MA_8638817g0010	1	1403	1384	AT1G27170	167	424	1e-44	0.3	/	93	1301	/	129	540	N	transmembrane receptors / ATP binding protein [Source:NCBI gene (formerly Entrezgene);Acc:839606]	-	-	-	-	GO:0009506//plasmodesma	GO:0043531//ADP binding	GO:0006952//defense response;GO:0007165//signal transduction	--
MA_864015g0010	1	696	496	AT2G36770	105	261	4e-26	0.37	/	151	618	/	14	162	UGT73C4	UDP-Glycosyltransferase superfamily protein [Source:NCBI gene (formerly Entrezgene);Acc:818249]	Metabolism;Metabolism	Global and overview maps;Metabolism of terpenoids and polyketides	ko01110//Biosynthesis of secondary metabolites;ko00908//Zeatin biosynthesis	K13496;K13496	-	GO:0008194//UDP-glycosyltransferase activity;GO:0016740//transferase activity;GO:0016757//glycosyltransferase activity	-	--
MA_8640242g0010	1	624	382	AT5G42800	120	300	2e-32	0.38	/	52	612	/	143	325	DFR	dihydroflavonol 4-reductase [Source:NCBI gene (formerly Entrezgene);Acc:834291]	Metabolism;Metabolism;Metabolism	Global and overview maps;Global and overview maps;Biosynthesis of other secondary metabolites	ko01100//Metabolic pathways;ko01110//Biosynthesis of secondary metabolites;ko00941//Flavonoid biosynthesis	K13082;K13082;K13082	GO:0042406//extrinsic component of endoplasmic reticulum membrane	GO:0005515//protein binding;GO:0016491//oxidoreductase activity;GO:0016616//oxidoreductase activity, acting on the CH-OH group of donors, NAD or NADP as acceptor;GO:0045552//dihydrokaempferol 4-reductase activity;GO:0047890//flavanone 4-reductase activity	GO:0009718//anthocyanin-containing compound biosynthetic process;GO:0009813//flavonoid biosynthetic process	--
MA_86404g0010	1	333	262	AT4G01310	151	382	3e-47	0.76	/	1	258	/	150	235	RPL5	Ribosomal L5P family protein [Source:NCBI gene (formerly Entrezgene);Acc:827947]	Genetic Information Processing	Translation	ko03010//Ribosome	K02931	GO:0005829//cytosol;GO:0005840//ribosome;GO:0009507//chloroplast;GO:0009536//plastid;GO:0009570//chloroplast stroma;GO:0009941//chloroplast envelope;GO:0022626//cytosolic ribosome;GO:1990904//ribonucleoprotein complex	GO:0003723//RNA binding;GO:0003729//mRNA binding;GO:0003735//structural constituent of ribosome;GO:0019843//rRNA binding	GO:0006412//translation	--
MA_8641674g0010	1	772	1138	AT1G58602	63.5	153	2e-11	0.31	/	86	547	/	822	996	At1g58602	LRR and NB-ARC domains-containing disease resistance protein [Source:NCBI gene (formerly Entrezgene);Acc:842220]	-	-	-	-	-	GO:0000166//nucleotide binding;GO:0005524//ATP binding;GO:0043531//ADP binding	GO:0006952//defense response;GO:0051707//response to other organism	--
MA_8641716g0010	1	363	1047	AT1G56120	66.6	161	6e-14	0.35	/	28	315	/	924	1024	At1g56140	Leucine-rich repeat transmembrane protein kinase [Source:NCBI gene (formerly Entrezgene);Acc:842064]	-	-	-	-	GO:0005886//plasma membrane;GO:0016020//membrane	GO:0000166//nucleotide binding;GO:0004672//protein kinase activity;GO:0004674//protein serine/threonine kinase activity;GO:0005515//protein binding;GO:0005524//ATP binding;GO:0016301//kinase activity;GO:0016740//transferase activity	GO:0006468//protein phosphorylation;GO:0016310//phosphorylation	--
MA_864330g0010	1	207	497	AT5G03430	42.7	99	2e-06	0.62	/	1	78	/	436	461	FLAD1	phosphoadenosine phosphosulfate (PAPS) reductase family protein [Source:NCBI gene (formerly Entrezgene);Acc:831843]	-	-	-	-	-	GO:0003824//catalytic activity;GO:0003919//FMN adenylyltransferase activity	GO:0006747//FAD biosynthetic process	--
MA_86436g0010	1	1389	509	AT3G50150	114	284	3e-27	0.26	/	127	1347	/	104	500	At3g47200	transmembrane protein, putative (DUF247) [Source:NCBI gene (formerly Entrezgene);Acc:824177]	-	-	-	-	GO:0016020//membrane	GO:0003674//molecular_function	-	--
MA_86438g0010	1	342	363	AT5G54160	75.1	183	4e-17	0.41	/	1	273	/	250	341	OMT1	O-methyltransferase 1 [Source:NCBI gene (formerly Entrezgene);Acc:835504]	Metabolism;Metabolism;Metabolism;Metabolism	Global and overview maps;Global and overview maps;Biosynthesis of other secondary metabolites;Amino acid metabolism	ko01100//Metabolic pathways;ko01110//Biosynthesis of secondary metabolites;ko00940//Phenylpropanoid biosynthesis;ko00380//Tryptophan metabolism	K13066;K13066;K13066;K13066	GO:0005634//nucleus;GO:0005737//cytoplasm;GO:0005829//cytosol;GO:0009506//plasmodesma;GO:0009536//plastid	GO:0008168//methyltransferase activity;GO:0008171//O-methyltransferase activity;GO:0008757//S-adenosylmethionine-dependent methyltransferase activity;GO:0016740//transferase activity;GO:0017096//acetylserotonin O-methyltransferase activity;GO:0030744//luteolin O-methyltransferase activity;GO:0030755//quercetin 3-O-methyltransferase activity;GO:0033799//myricetin 3'-O-methyltransferase activity;GO…	GO:0009809//lignin biosynthetic process;GO:0019438//aromatic compound biosynthetic process;GO:0030187//melatonin biosynthetic process;GO:0032259//methylation;GO:0051555//flavonol biosynthetic process	--
MA_8644711g0010	1	378	350	AT2G31040	74.3	181	8e-17	0.4	/	40	285	/	103	184	CGL160	ATP synthase protein I-like protein [Source:NCBI gene (formerly Entrezgene);Acc:817656]	-	-	-	-	GO:0009507//chloroplast;GO:0009534//chloroplast thylakoid;GO:0009535//chloroplast thylakoid membrane;GO:0009536//plastid;GO:0009579//thylakoid;GO:0016020//membrane	GO:0005515//protein binding	GO:0033614//chloroplast proton-transporting ATP synthase complex assembly	--
MA_86450g0010	1	807	258	AT5G16710	288	736	3e-98	0.65	/	205	798	/	38	256	DHAR3	dehydroascorbate reductase 1 [Source:NCBI gene (formerly Entrezgene);Acc:831532]	Metabolism;Metabolism;Metabolism	Global and overview maps;Metabolism of other amino acids;Carbohydrate metabolism	ko01100//Metabolic pathways;ko00480//Glutathione metabolism;ko00053//Ascorbate and aldarate metabolism	K21888;K21888;K21888	GO:0009507//chloroplast;GO:0009536//plastid;GO:0009570//chloroplast stroma;GO:0009941//chloroplast envelope	GO:0004364//glutathione transferase activity;GO:0016491//oxidoreductase activity;GO:0016740//transferase activity;GO:0045174//glutathione dehydrogenase (ascorbate) activity	GO:0009636//response to toxic substance;GO:0010731//protein glutathionylation;GO:0019852//L-ascorbic acid metabolic process;GO:0033355//ascorbate glutathione cycle;GO:0098869//cellular oxidant detoxification;GO:0140547//acquisition of seed longevity	--
MA_8645015g0010	1	461	691	AT5G27110	124	312	6e-34	0.4	/	35	457	/	224	363	PCMP-E14	Tetratricopeptide repeat (TPR)-like superfamily protein [Source:NCBI gene (formerly Entrezgene);Acc:832769]	-	-	-	-	GO:0043231//intracellular membrane-bounded organelle	GO:0003723//RNA binding;GO:0005515//protein binding	GO:0009451//RNA modification	--
MA_8645109g0010	1	159	316	AT3G20800	41.6	96	3e-06	0.47	/	1	150	/	10	60	CNOT9	Cell differentiation, Rcd1-like protein [Source:NCBI gene (formerly Entrezgene);Acc:821628]	Genetic Information Processing	Folding, sorting and degradation	ko03018//RNA degradation	K12606	GO:0000932//P-body;GO:0030015//CCR4-NOT core complex	GO:0005515//protein binding	GO:0017148//negative regulation of translation	--
MA_8645729g0010	1	339	291	AT2G32300	71.6	174	4e-16	0.47	/	114	308	/	84	149	UCC1	uclacyanin 1 [Source:NCBI gene (formerly Entrezgene);Acc:817791]	-	-	-	-	GO:0005886//plasma membrane;GO:0016020//membrane	GO:0009055//electron transfer activity;GO:0046872//metal ion binding	GO:0022900//electron transport chain	--
MA_8647159g0010	1	1110	1384	AT1G27170	127	319	6e-32	0.28	/	106	1092	/	321	663	N	transmembrane receptors / ATP binding protein [Source:NCBI gene (formerly Entrezgene);Acc:839606]	-	-	-	-	GO:0009506//plasmodesma	GO:0043531//ADP binding	GO:0006952//defense response;GO:0007165//signal transduction	--
MA_8647295g0010	1	309	224	AT1G49030	102	253	2e-28	0.48	/	7	300	/	125	222	PCR6	PLAC8 family protein [Source:NCBI gene (formerly Entrezgene);Acc:841326]	-	-	-	-	GO:0016020//membrane	-	-	--
MA_8649161g0010	1	1083	613	AT2G01730	122	306	1e-30	0.39	/	1	489	/	384	531	CPSF73-II	cleavage and polyadenylation specificity factor 73 kDa subunit-II [Source:NCBI gene (formerly Entrezgene);Acc:814702]	-	-	-	-	GO:0005634//nucleus	GO:0004518//nuclease activity;GO:0005515//protein binding;GO:0016787//hydrolase activity	GO:0006397//mRNA processing;GO:0010197//polar nucleus fusion;GO:0016180//snRNA processing;GO:0090305//nucleic acid phosphodiester bond hydrolysis	--
MA_8649321g0010	1	435	462	AT3G16520	126	317	3e-35	0.48	/	88	423	/	288	405	UGT88A1	UDP-glucosyl transferase 88A1 [Source:NCBI gene (formerly Entrezgene);Acc:820900]	-	-	-	-	GO:0005829//cytosol	GO:0008194//UDP-glycosyltransferase activity;GO:0016740//transferase activity;GO:0016757//glycosyltransferase activity;GO:0080043//quercetin 3-O-glucosyltransferase activity;GO:0080044//quercetin 7-O-glucosyltransferase activity;GO:0080045//quercetin 3'-O-glucosyltransferase activity;GO:0080046//quercetin 4'-O-glucosyltransferase activity	-	--
MA_8649345g0010	1	653	295	AT1G73010	125	315	4e-35	0.59	/	316	651	/	30	141	PS2	inorganic pyrophosphatase 1 [Source:NCBI gene (formerly Entrezgene);Acc:843632]	Metabolism;Metabolism	Global and overview maps;Metabolism of cofactors and vitamins	ko01100//Metabolic pathways;ko00750//Vitamin B6 metabolism	K13248;K13248	-	GO:0004427//inorganic diphosphatase activity;GO:0016462//pyrophosphatase activity;GO:0016787//hydrolase activity;GO:0016791//phosphatase activity;GO:0046872//metal ion binding	GO:0016036//cellular response to phosphate starvation;GO:0051262//protein tetramerization;GO:0071456//cellular response to hypoxia	--
MA_8649439g0010	1	373	367	AT4G35360	124	311	2e-35	0.68	/	2	295	/	80	177	At2g17340	pantothenate kinase [Source:NCBI gene (formerly Entrezgene);Acc:829689]	-	-	-	-	GO:0005634//nucleus;GO:0005829//cytosol;GO:0005886//plasma membrane	GO:0004594//pantothenate kinase activity;GO:0005524//ATP binding;GO:0016301//kinase activity	GO:0015937//coenzyme A biosynthetic process;GO:0016310//phosphorylation	--
MA_865g0010	1	861	314	AT1G22180	260	664	4e-86	0.69	/	46	582	/	84	263	SPCC23B6.04c	Sec14p-like phosphatidylinositol transfer family protein [Source:NCBI gene (formerly Entrezgene);Acc:838823]	-	-	-	-	-	GO:0008526//phosphatidylinositol transfer activity	GO:0015914//phospholipid transport;GO:0120009//intermembrane lipid transfer	--
MA_8650710g0010	1	327	1273	AT3G10180	189	480	3e-57	0.86	/	1	324	/	200	307	KIN7O	P-loop containing nucleoside triphosphate hydrolases superfamily protein [Source:NCBI gene (formerly Entrezgene);Acc:820180]	-	-	-	-	GO:0005874//microtubule	GO:0000166//nucleotide binding;GO:0003774//cytoskeletal motor activity;GO:0003777//microtubule motor activity;GO:0005524//ATP binding;GO:0008017//microtubule binding;GO:0016787//hydrolase activity	GO:0007018//microtubule-based movement	--
MA_8650970g0010	1	849	252	AT3G22060	112	280	1e-29	0.35	/	127	756	/	45	248	CRRSP38	Receptor-like protein kinase-related family protein [Source:NCBI gene (formerly Entrezgene);Acc:821768]	-	-	-	-	GO:0000325//plant-type vacuole;GO:0005576//extracellular region;GO:0005829//cytosol;GO:0099503//secretory vesicle	-	GO:0009737//response to abscisic acid	--
MA_865197g0010	1	435	282	AT5G59480	146	369	2e-44	0.55	/	40	390	/	13	129	--	Haloacid dehalogenase-like hydrolase (HAD) superfamily protein [Source:NCBI gene (formerly Entrezgene);Acc:836067]	-	-	-	-	-	GO:0003674//molecular_function;GO:0016787//hydrolase activity	-	--
MA_8652110g0010	1	663	591	AT2G46750	179	455	3e-53	0.53	/	82	663	/	34	230	GulLO2	D-arabinono-1,4-lactone oxidase family protein [Source:NCBI gene (formerly Entrezgene);Acc:819288]	Metabolism;Metabolism	Global and overview maps;Carbohydrate metabolism	ko01100//Metabolic pathways;ko00053//Ascorbate and aldarate metabolism	K00103;K00103	GO:0016020//membrane	GO:0003885//D-arabinono-1,4-lactone oxidase activity;GO:0016491//oxidoreductase activity;GO:0050105//L-gulonolactone oxidase activity;GO:0050660//flavin adenine dinucleotide binding;GO:0071949//FAD binding	GO:0019853//L-ascorbic acid biosynthetic process	--
MA_8654104g0010	1	252	374	AT1G26520	107	267	1e-29	0.59	/	1	240	/	293	372	CBWD1	Cobalamin biosynthesis CobW-like protein [Source:NCBI gene (formerly Entrezgene);Acc:839192]	-	-	-	-	GO:0005737//cytoplasm	GO:0003674//molecular_function	-	--
MA_86542g0010	1	369	402	AT5G07050	47	110	4e-07	0.33	/	178	366	/	38	99	UMAMIT9	nodulin MtN21 /EamA-like transporter family protein [Source:NCBI gene (formerly Entrezgene);Acc:830596]	-	-	-	-	GO:0005886//plasma membrane;GO:0016020//membrane;GO:0016021//integral component of membrane	GO:0022857//transmembrane transporter activity	GO:0055085//transmembrane transport	--
MA_8654292g0010	1	598	1240	AT3G44630	61.2	147	4e-11	0.3	/	3	476	/	751	922	RPP1	Disease resistance protein (TIR-NBS-LRR class) family [Source:NCBI gene (formerly Entrezgene);Acc:823589]	-	-	-	-	-	GO:0043531//ADP binding	GO:0006952//defense response;GO:0007165//signal transduction	--
MA_865534g0010	1	396	199	AT1G05385	141	355	2e-43	0.53	/	4	393	/	51	181	LPA19	photosystem II 11 kDa protein-like protein [Source:NCBI gene (formerly Entrezgene);Acc:837040]	-	-	-	-	GO:0005829//cytosol;GO:0009507//chloroplast;GO:0009523//photosystem II;GO:0009536//plastid;GO:0009543//chloroplast thylakoid lumen;GO:0009579//thylakoid	-	GO:0010206//photosystem II repair;GO:0010207//photosystem II assembly	--
MA_865576g0010	1	435	132	AT1G51060	135	340	9e-42	0.83	/	67	384	/	17	122	HTA10	histone H2A 10 [Source:NCBI gene (formerly Entrezgene);Acc:841528]	-	-	-	-	GO:0000786//nucleosome;GO:0005634//nucleus;GO:0005694//chromosome;GO:0005730//nucleolus;GO:0009505//plant-type cell wall	GO:0003677//DNA binding;GO:0030527//structural constituent of chromatin;GO:0046982//protein heterodimerization activity	-	--
MA_865616g0010	1	474	302	AT5G53530	253	646	8e-86	0.9	/	67	468	/	166	299	VPS26A	vacuolar protein sorting 26A [Source:NCBI gene (formerly Entrezgene);Acc:835435]	Cellular Processes	Transport and catabolism	ko04144//Endocytosis	K18466	GO:0005737//cytoplasm;GO:0005768//endosome;GO:0005771//multivesicular body;GO:0005794//Golgi apparatus;GO:0005829//cytosol;GO:0010008//endosome membrane;GO:0016020//membrane;GO:0030904//retromer complex;GO:0043231//intracellular membrane-bounded organelle	-	GO:0006886//intracellular protein transport;GO:0015031//protein transport;GO:0042147//retrograde transport, endosome to Golgi	--
MA_865925g0010	1	228	190	AT1G07900	53.1	126	2e-10	0.41	/	1	198	/	93	147	LBD1	LOB domain-containing protein 1 [Source:NCBI gene (formerly Entrezgene);Acc:837305]	-	-	-	-	GO:0005739//mitochondrion	-	-	LBD
MA_86593g0010	1	462	193	AT1G02870	145	366	7e-45	0.48	/	1	456	/	1	152	--	nucleolar-like protein [Source:NCBI gene (formerly Entrezgene);Acc:839496]	-	-	-	-	GO:0005730//nucleolus	-	GO:0042273//ribosomal large subunit biogenesis	--
MA_86597g0010	1	1023	451	AT2G26980	569	1467	0	0.8	/	10	990	/	15	341	CIPK3	CBL-interacting protein kinase 3 [Source:NCBI gene (formerly Entrezgene);Acc:817240]	-	-	-	-	GO:0005634//nucleus;GO:0005737//cytoplasm;GO:0005777//peroxisome	GO:0000166//nucleotide binding;GO:0004672//protein kinase activity;GO:0004674//protein serine/threonine kinase activity;GO:0005515//protein binding;GO:0005524//ATP binding;GO:0016301//kinase activity;GO:0016740//transferase activity;GO:0106310//protein serine kinase activity	GO:0006468//protein phosphorylation;GO:0007165//signal transduction;GO:0009735//response to cytokinin;GO:0009737//response to abscisic acid;GO:0009738//abscisic acid-activated signaling pathway;GO:0016310//phosphorylation;GO:0050896//response to stimulus	--
MA_866g0030	1	2142	1095	AT4G11170	150	379	2e-37	0.29	/	10	1485	/	284	754	At4g11170	Disease resistance protein (TIR-NBS-LRR class) family [Source:NCBI gene (formerly Entrezgene);Acc:826718]	-	-	-	-	GO:0005739//mitochondrion	GO:0003953//NAD+ nucleosidase activity;GO:0016787//hydrolase activity;GO:0043531//ADP binding;GO:0050135//NAD(P)+ nucleosidase activity;GO:0061809//NAD+ nucleotidase, cyclic ADP-ribose generating	GO:0006952//defense response;GO:0007165//signal transduction;GO:0010193//response to ozone	--
MA_8660551g0010	1	276	187	AT5G43850	125	313	6e-38	0.71	/	25	252	/	99	174	ARD4	RmlC-like cupins superfamily protein [Source:NCBI gene (formerly Entrezgene);Acc:834407]	Metabolism;Metabolism	Global and overview maps;Amino acid metabolism	ko01100//Metabolic pathways;ko00270//Cysteine and methionine metabolism	K08967;K08967	GO:0005634//nucleus;GO:0005737//cytoplasm;GO:0005829//cytosol	GO:0005506//iron ion binding;GO:0010308//acireductone dioxygenase (Ni2+-requiring) activity;GO:0010309//acireductone dioxygenase [iron(II)-requiring] activity;GO:0016151//nickel cation binding;GO:0016491//oxidoreductase activity;GO:0046872//metal ion binding;GO:0051213//dioxygenase activity	GO:0006555//methionine metabolic process;GO:0008652//cellular amino acid biosynthetic process;GO:0009086//methionine biosynthetic process;GO:0019509//L-methionine salvage from methylthioadenosine	--
MA_8661298g0010	1	678	803	AT1G17820	73.6	179	5e-15	0.34	/	4	642	/	581	801	nvj2	testis-expressed sequence 2-like protein (DUF2404) [Source:NCBI gene (formerly Entrezgene);Acc:838360]	-	-	-	-	GO:0005783//endoplasmic reticulum	GO:0008289//lipid binding	GO:0006869//lipid transport	--
MA_86632g0010	1	404	527	AT5G05010	194	492	1e-60	0.64	/	3	401	/	393	527	At5g05010	clathrin adaptor complexes medium subunit family protein [Source:NCBI gene (formerly Entrezgene);Acc:830383]	-	-	-	-	GO:0000139//Golgi membrane;GO:0005737//cytoplasm;GO:0005794//Golgi apparatus;GO:0005886//plasma membrane;GO:0009506//plasmodesma;GO:0016020//membrane;GO:0030126//COPI vesicle coat;GO:0030663//COPI-coated vesicle membrane;GO:0031410//cytoplasmic vesicle	-	GO:0006888//endoplasmic reticulum to Golgi vesicle-mediated transport;GO:0006890//retrograde vesicle-mediated transport, Golgi to endoplasmic reticulum;GO:0015031//protein transport;GO:0016192//vesicle-mediated transport;GO:0051645//Golgi localization	--
MA_8663622g0010	1	417	1143	AT2G01950	68.6	166	2e-14	0.36	/	1	405	/	389	520	BRL2	BRI1-like 2 [Source:NCBI gene (formerly Entrezgene);Acc:814726]	-	-	-	-	GO:0005886//plasma membrane;GO:0016020//membrane	GO:0000166//nucleotide binding;GO:0004672//protein kinase activity;GO:0004674//protein serine/threonine kinase activity;GO:0004675//transmembrane receptor protein serine/threonine kinase activity;GO:0005515//protein binding;GO:0005524//ATP binding;GO:0016301//kinase activity;GO:0016740//transferase activity;GO:0106310//protein serine kinase activity	GO:0006468//protein phosphorylation;GO:0007178//transmembrane receptor protein serine/threonine kinase signaling pathway;GO:0009734//auxin-activated signaling pathway;GO:0009742//brassinosteroid mediated signaling pathway;GO:0009755//hormone-mediated signaling pathway;GO:0010051//xylem and phloem pattern formation;GO:0010233//phloem transport;GO:0010305//leaf vascular tissue pattern formation;GO:…	--
MA_86639g0010	1	386	404	AT3G15010	53.1	126	3e-09	0.53	/	261	380	/	163	202	UBA2C	RNA-binding (RRM/RBD/RNP motifs) family protein [Source:NCBI gene (formerly Entrezgene);Acc:820730]	Genetic Information Processing	Transcription	ko03040//Spliceosome	K12741	GO:0005634//nucleus;GO:0005730//nucleolus	GO:0003676//nucleic acid binding;GO:0003723//RNA binding;GO:0003729//mRNA binding;GO:0003730//mRNA 3'-UTR binding	GO:0006952//defense response;GO:0008219//cell death;GO:0009693//ethylene biosynthetic process;GO:0010150//leaf senescence	--
MA_8664817g0010	1	498	352	AT1G33030	68.9	167	3e-14	0.36	/	79	495	/	4	136	OMT1	O-methyltransferase family protein [Source:NCBI gene (formerly Entrezgene);Acc:840198]	-	-	-	-	-	GO:0008168//methyltransferase activity;GO:0008171//O-methyltransferase activity;GO:0008757//S-adenosylmethionine-dependent methyltransferase activity;GO:0016740//transferase activity;GO:0046983//protein dimerization activity	GO:0019438//aromatic compound biosynthetic process;GO:0032259//methylation	--
MA_866497g0010	1	411	119	AT1G72630	130	327	3e-40	0.59	/	55	405	/	4	117	ELF4-L2	ELF4-like 2 [Source:NCBI gene (formerly Entrezgene);Acc:843595]	-	-	-	-	GO:0005634//nucleus	GO:0042803//protein homodimerization activity	GO:0009648//photoperiodism;GO:0009649//entrainment of circadian clock;GO:0042753//positive regulation of circadian rhythm;GO:0048511//rhythmic process	--
MA_8665517g0010	1	216	280	AT5G39790	100	249	8e-28	0.67	/	4	213	/	211	280	PTST	PROTEIN TARGETING TO STARCH (PTST) [Source:NCBI gene (formerly Entrezgene);Acc:833975]	-	-	-	-	GO:0009507//chloroplast	-	-	--
MA_86664g0010	1	372	409	AT3G07300	163	413	4e-50	0.69	/	16	366	/	211	328	eif2b2	NagB/RpiA/CoA transferase-like superfamily protein [Source:NCBI gene (formerly Entrezgene);Acc:819918]	-	-	-	-	GO:0005851//eukaryotic translation initiation factor 2B complex	GO:0003743//translation initiation factor activity;GO:0005085//guanyl-nucleotide exchange factor activity;GO:0005515//protein binding;GO:0016740//transferase activity	GO:0006413//translational initiation;GO:0044237//cellular metabolic process;GO:0050790//regulation of catalytic activity	--
MA_866751g0010	1	178	540	AT1G29820	67.8	164	2e-15	0.75	/	2	133	/	308	351	--	Magnesium transporter CorA-like family protein [Source:NCBI gene (formerly Entrezgene);Acc:839860]	-	-	-	-	GO:0016020//membrane	GO:0022890//inorganic cation transmembrane transporter activity;GO:0046873//metal ion transmembrane transporter activity	GO:0015693//magnesium ion transport;GO:0030001//metal ion transport;GO:0055085//transmembrane transport;GO:0098655//cation transmembrane transport	--
MA_866776g0010	1	258	632	AT2G18450	57.4	137	3e-11	0.58	/	1	255	/	1	82	SDH1-2	succinate dehydrogenase 1-2 [Source:NCBI gene (formerly Entrezgene);Acc:816359]	Metabolism;Metabolism;Metabolism;Metabolism;Metabolism	Global and overview maps;Global and overview maps;Global and overview maps;Energy metabolism;Carbohydrate metabolism	ko01100//Metabolic pathways;ko01110//Biosynthesis of secondary metabolites;ko01200//Carbon metabolism;ko00190//Oxidative phosphorylation;ko00020//Citrate cycle (TCA cycle)	K00234;K00234;K00234;K00234;K00234	GO:0005739//mitochondrion;GO:0005743//mitochondrial inner membrane;GO:0005749//mitochondrial respiratory chain complex II, succinate dehydrogenase complex (ubiquinone);GO:0016020//membrane;GO:0045273//respiratory chain complex II	GO:0000104//succinate dehydrogenase activity;GO:0008177//succinate dehydrogenase (ubiquinone) activity;GO:0009055//electron transfer activity;GO:0016491//oxidoreductase activity;GO:0016627//oxidoreductase activity, acting on the CH-CH group of donors;GO:0050660//flavin adenine dinucleotide binding	GO:0006099//tricarboxylic acid cycle;GO:0006121//mitochondrial electron transport, succinate to ubiquinone;GO:0022900//electron transport chain	--
MA_8668831g0010	1	672	363	AT3G55970	251	641	4e-83	0.56	/	25	666	/	68	282	JRG21	jasmonate-regulated 21 [Source:NCBI gene (formerly Entrezgene);Acc:824763]	-	-	-	-	-	GO:0005506//iron ion binding;GO:0016491//oxidoreductase activity;GO:0046872//metal ion binding;GO:0051213//dioxygenase activity;GO:0120091//jasmonic acid hydrolase	GO:0006952//defense response;GO:1900150//regulation of defense response to fungus;GO:1900366//negative regulation of defense response to insect;GO:2000022//regulation of jasmonic acid mediated signaling pathway	--
MA_866921g0010	1	1719	659	AT1G49890	67	162	2e-11	0.37	/	1156	1695	/	328	488	QWRF2	QWRF motif protein (DUF566) [Source:NCBI gene (formerly Entrezgene);Acc:841412]	-	-	-	-	GO:0005737//cytoplasm;GO:0005874//microtubule;GO:0005880//nuclear microtubule	GO:0008017//microtubule binding	GO:0051225//spindle assembly	--
MA_8671289g0010	1	256	749	AT3G01100	62.4	150	5e-13	0.43	/	2	214	/	142	211	HYP1	NP_001327195.1 hypothetical protein 1 [Arabidopsis thaliana]	-	-	-	-	GO:0005886//plasma membrane;GO:0016020//membrane	GO:0005227//calcium activated cation channel activity;GO:0008381//mechanosensitive ion channel activity	GO:0006811//ion transport;GO:0034220//ion transmembrane transport;GO:0098655//cation transmembrane transport	--
MA_8671297g0010	1	382	239	AT4G21895	70.5	171	9e-16	0.58	/	23	202	/	30	89	--	DNA binding protein [Source:NCBI gene (formerly Entrezgene);Acc:6240424]	-	-	-	-	-	GO:0003674//molecular_function	GO:0008150//biological_process	--
MA_8672212g0010	1	384	417	AT5G10330	196	499	1e-62	0.76	/	1	369	/	79	201	HPA1	histidinol phosphate aminotransferase 1 [Source:NCBI gene (formerly Entrezgene);Acc:830897]	Metabolism;Metabolism;Metabolism;Metabolism;Metabolism;Metabolism;Metabolism;Metabolism	Global and overview maps;Global and overview maps;Global and overview maps;Amino acid metabolism;Amino acid metabolism;Biosynthesis of other secondary metabolites;Amino acid metabolism;Amino acid metabolism	ko01100//Metabolic pathways;ko01110//Biosynthesis of secondary metabolites;ko01230//Biosynthesis of amino acids;ko00400//Phenylalanine, tyrosine and tryptophan biosynthesis;ko00350//Tyrosine metabolism;ko00960//Tropane, piperidine and pyridine alkaloid biosynthesis;ko00360//Phenylalanine metabolism;ko00340//Histidine metabolism	K00817;K00817;K00817;K00817;K00817;K00817;K00817;K00817	GO:0009507//chloroplast;GO:0009536//plastid;GO:0009570//chloroplast stroma	GO:0003824//catalytic activity;GO:0004400//histidinol-phosphate transaminase activity;GO:0008483//transaminase activity;GO:0016740//transferase activity;GO:0030170//pyridoxal phosphate binding	GO:0000105//histidine biosynthetic process;GO:0008652//cellular amino acid biosynthetic process;GO:0009058//biosynthetic process	--
MA_8672631g0010	1	389	244	AT4G11650	77.4	189	2e-18	0.46	/	156	383	/	95	170	OSM34	osmotin 34 [Source:NCBI gene (formerly Entrezgene);Acc:826770]	-	-	-	-	GO:0099503//secretory vesicle	GO:0005515//protein binding	GO:0006952//defense response;GO:0050832//defense response to fungus	--
MA_867332g0010	1	399	475	AT2G22250	143	361	9e-42	0.46	/	1	357	/	310	466	AAT	aspartate aminotransferase [Source:NCBI gene (formerly Entrezgene);Acc:816758]	Metabolism;Metabolism;Metabolism;Metabolism;Metabolism;Metabolism;Metabolism;Metabolism	Global and overview maps;Global and overview maps;Global and overview maps;Amino acid metabolism;Amino acid metabolism;Biosynthesis of other secondary metabolites;Amino acid metabolism;Biosynthesis of other secondary metabolites	ko01100//Metabolic pathways;ko01110//Biosynthesis of secondary metabolites;ko01230//Biosynthesis of amino acids;ko00400//Phenylalanine, tyrosine and tryptophan biosynthesis;ko00350//Tyrosine metabolism;ko00960//Tropane, piperidine and pyridine alkaloid biosynthesis;ko00360//Phenylalanine metabolism;ko00950//Isoquinoline alkaloid biosynthesis	K15849;K15849;K15849;K15849;K15849;K15849;K15849;K15849	GO:0009507//chloroplast;GO:0009536//plastid;GO:0009570//chloroplast stroma	GO:0003824//catalytic activity;GO:0004069//L-aspartate:2-oxoglutarate aminotransferase activity;GO:0008483//transaminase activity;GO:0016740//transferase activity;GO:0030170//pyridoxal phosphate binding;GO:0033853//aspartate-prephenate aminotransferase activity;GO:0033854//glutamate-prephenate aminotransferase activity	GO:0006520//cellular amino acid metabolic process;GO:0008652//cellular amino acid biosynthetic process;GO:0009058//biosynthetic process;GO:0009094//L-phenylalanine biosynthetic process;GO:0009095//aromatic amino acid family biosynthetic process, prephenate pathway;GO:0009793//embryo development ending in seed dormancy	--
MA_86737g0010	1	531	199	AT4G15563	121	303	6e-35	0.42	/	1	480	/	24	183	--	F-box-like protein [Source:NCBI gene (formerly Entrezgene);Acc:827231]	-	-	-	-	GO:0019005//SCF ubiquitin ligase complex	-	GO:0000209//protein polyubiquitination;GO:0031146//SCF-dependent proteasomal ubiquitin-dependent protein catabolic process	--
MA_86739g0010	1	2586	1064	AT4G13650	650	1676	0	0.4	/	157	2583	/	254	1064	PCMP-H42	Pentatricopeptide repeat (PPR) superfamily protein [Source:NCBI gene (formerly Entrezgene);Acc:826999]	-	-	-	-	-	GO:0005515//protein binding;GO:0008270//zinc ion binding	GO:0008150//biological_process	--
MA_8674188g0010	1	759	970	AT1G52360	222	565	1e-66	0.58	/	1	744	/	728	962	At1g52360	Coatomer, beta' subunit [Source:NCBI gene (formerly Entrezgene);Acc:841666]	-	-	-	-	GO:0000139//Golgi membrane;GO:0005737//cytoplasm;GO:0005794//Golgi apparatus;GO:0016020//membrane;GO:0030117//membrane coat;GO:0030126//COPI vesicle coat;GO:0030663//COPI-coated vesicle membrane;GO:0031410//cytoplasmic vesicle	GO:0005198//structural molecule activity;GO:0005515//protein binding	GO:0006886//intracellular protein transport;GO:0006888//endoplasmic reticulum to Golgi vesicle-mediated transport;GO:0006890//retrograde vesicle-mediated transport, Golgi to endoplasmic reticulum;GO:0006891//intra-Golgi vesicle-mediated transport;GO:0015031//protein transport;GO:0016192//vesicle-mediated transport	--
MA_867493g0010	1	489	328	AT1G54390	154	389	1e-46	0.69	/	22	360	/	111	226	ING2	PHD finger protein-like protein [Source:NCBI gene (formerly Entrezgene);Acc:841881]	-	-	-	-	GO:0005634//nucleus	GO:0035064//methylated histone binding;GO:0046872//metal ion binding	GO:0006325//chromatin organization	--
MA_867577g0010	1	408	534	AT3G58760	105	263	1e-27	0.47	/	1	324	/	61	180	ILK1	Integrin-linked protein kinase family [Source:NCBI gene (formerly Entrezgene);Acc:825045]	-	-	-	-	GO:0005737//cytoplasm;GO:0016020//membrane	GO:0004672//protein kinase activity;GO:0004712//protein serine/threonine/tyrosine kinase activity;GO:0005515//protein binding;GO:0005524//ATP binding;GO:0016301//kinase activity	GO:0006468//protein phosphorylation;GO:0007165//signal transduction;GO:0007229//integrin-mediated signaling pathway;GO:0016310//phosphorylation	--
MA_867670g0010	1	1038	343	AT3G06060	157	398	2e-45	0.34	/	91	948	/	49	321	TSC10A	NAD(P)-binding Rossmann-fold superfamily protein [Source:NCBI gene (formerly Entrezgene);Acc:819779]	Metabolism;Metabolism	Global and overview maps;Lipid metabolism	ko01100//Metabolic pathways;ko00600//Sphingolipid metabolism	K04708;K04708	GO:0005783//endoplasmic reticulum;GO:0005789//endoplasmic reticulum membrane;GO:0016020//membrane	GO:0016491//oxidoreductase activity;GO:0047560//3-dehydrosphinganine reductase activity	GO:0006629//lipid metabolic process;GO:0006665//sphingolipid metabolic process;GO:0006666//3-keto-sphinganine metabolic process;GO:0030148//sphingolipid biosynthetic process	--
MA_867694g0010	1	492	558	AT4G12400	127	318	1e-34	0.69	/	1	243	/	1	81	Hop3	stress-inducible protein [Source:NCBI gene (formerly Entrezgene);Acc:826849]	-	-	-	-	GO:0005634//nucleus;GO:0005737//cytoplasm;GO:0005829//cytosol	GO:0005515//protein binding;GO:0030544//Hsp70 protein binding;GO:0051879//Hsp90 protein binding;GO:0070678//preprotein binding	GO:0006457//protein folding;GO:0010286//heat acclimation;GO:0051131//chaperone-mediated protein complex assembly	--
MA_867716g0010	1	674	895	AT5G48740	190	483	7e-56	0.52	/	3	524	/	717	884	At5g48740	Leucine-rich repeat protein kinase family protein [Source:NCBI gene (formerly Entrezgene);Acc:834932]	-	-	-	-	GO:0016020//membrane	GO:0000166//nucleotide binding;GO:0004672//protein kinase activity;GO:0004674//protein serine/threonine kinase activity;GO:0005515//protein binding;GO:0005524//ATP binding;GO:0016301//kinase activity;GO:0016740//transferase activity;GO:0106310//protein serine kinase activity	GO:0006468//protein phosphorylation;GO:0016310//phosphorylation	--
MA_867753g0010	1	543	330	AT3G21360	123	308	3e-34	0.42	/	40	543	/	6	166	At3g21360	2-oxoglutarate (2OG) and Fe(II)-dependent oxygenase superfamily protein [Source:NCBI gene (formerly Entrezgene);Acc:821690]	-	-	-	-	GO:0005634//nucleus;GO:0005829//cytosol	GO:0016491//oxidoreductase activity;GO:0046872//metal ion binding	-	--
MA_8677585g0010	1	1083	361	AT2G39770	612	1577	0	0.8	/	1	1080	/	1	361	CYT1	Glucose-1-phosphate adenylyltransferase family protein [Source:NCBI gene (formerly Entrezgene);Acc:818562]	Metabolism;Metabolism;Metabolism;Metabolism	Global and overview maps;Global and overview maps;Carbohydrate metabolism;Carbohydrate metabolism	ko01100//Metabolic pathways;ko01110//Biosynthesis of secondary metabolites;ko00520//Amino sugar and nucleotide sugar metabolism;ko00051//Fructose and mannose metabolism	K00966;K00966;K00966;K00966	GO:0005634//nucleus;GO:0005737//cytoplasm;GO:0005829//cytosol	GO:0000166//nucleotide binding;GO:0004475//mannose-1-phosphate guanylyltransferase activity;GO:0005515//protein binding;GO:0005525//GTP binding;GO:0016740//transferase activity;GO:0016779//nucleotidyltransferase activity	GO:0000032//cell wall mannoprotein biosynthetic process;GO:0006486//protein glycosylation;GO:0009058//biosynthetic process;GO:0009298//GDP-mannose biosynthetic process;GO:0009408//response to heat;GO:0009651//response to salt stress;GO:0009753//response to jasmonic acid;GO:0010193//response to ozone;GO:0019853//L-ascorbic acid biosynthetic process;GO:0030244//cellulose biosynthetic process;GO:004…	--
MA_867871g0010	1	661	249	AT3G13540	70.1	170	2e-14	0.43	/	2	310	/	93	186	MYB5	myb domain protein 5 [Source:NCBI gene (formerly Entrezgene);Acc:820556]	-	-	-	-	GO:0005634//nucleus	GO:0000976//transcription cis-regulatory region binding;GO:0003677//DNA binding;GO:0003700//DNA-binding transcription factor activity	GO:0006355//regulation of transcription, DNA-templated;GO:0010090//trichome morphogenesis;GO:0010214//seed coat development;GO:0010468//regulation of gene expression;GO:0030154//cell differentiation;GO:0048354//mucilage biosynthetic process involved in seed coat development	MYB
MA_867875g0010	1	801	365	AT5G47390	158	399	3e-46	0.63	/	58	495	/	16	162	KUA1	myb-like transcription factor family protein [Source:NCBI gene (formerly Entrezgene);Acc:834786]	-	-	-	-	GO:0005634//nucleus	GO:0000976//transcription cis-regulatory region binding;GO:0003676//nucleic acid binding;GO:0003677//DNA binding;GO:0003700//DNA-binding transcription factor activity;GO:0005515//protein binding;GO:0008270//zinc ion binding;GO:0046872//metal ion binding	GO:0000122//negative regulation of transcription by RNA polymerase II;GO:0006355//regulation of transcription, DNA-templated;GO:0009646//response to absence of light;GO:0009723//response to ethylene;GO:0009733//response to auxin;GO:0009737//response to abscisic acid;GO:0009739//response to gibberellin;GO:0010150//leaf senescence;GO:0010252//auxin homeostasis;GO:0030307//positive regulation of cel…	MYB_related
MA_867887g0010	1	276	328	AT1G71340	94	232	1e-24	0.46	/	1	267	/	143	231	GDPD4	PLC-like phosphodiesterases superfamily protein [Source:NCBI gene (formerly Entrezgene);Acc:843475]	-	-	-	-	GO:0016020//membrane	GO:0008081//phosphoric diester hydrolase activity;GO:0008889//glycerophosphodiester phosphodiesterase activity;GO:0016787//hydrolase activity	GO:0006071//glycerol metabolic process;GO:0006629//lipid metabolic process	--
MA_8680235g0010	1	816	202	AT5G65030	61.6	148	2e-11	0.33	/	64	432	/	6	126	--	nitric oxide synthase-interacting protein [Source:NCBI gene (formerly Entrezgene);Acc:836627]	-	-	-	-	-	-	GO:0008150//biological_process	--
MA_8680339g0010	1	445	493	AT4G34250	144	362	1e-41	0.52	/	1	444	/	207	353	KCS16	3-ketoacyl-CoA synthase 16 [Source:NCBI gene (formerly Entrezgene);Acc:829574]	Metabolism;Metabolism;Organismal Systems;Metabolism	Global and overview maps;Global and overview maps;Environmental adaptation;Lipid metabolism	ko01100//Metabolic pathways;ko01110//Biosynthesis of secondary metabolites;ko04626//Plant-pathogen interaction;ko00062//Fatty acid elongation	K15397;K15397;K15397;K15397	GO:0016020//membrane	GO:0016740//transferase activity;GO:0016746//acyltransferase activity;GO:0016747//acyltransferase activity, transferring groups other than amino-acyl groups;GO:0102756//very-long-chain 3-ketoacyl-CoA synthase activity	GO:0006633//fatty acid biosynthetic process;GO:0009416//response to light stimulus	--
MA_868116g0010	1	341	319	AT1G54650	91.7	226	2e-23	0.47	/	64	339	/	30	121	metl	Methyltransferase family protein [Source:NCBI gene (formerly Entrezgene);Acc:841907]	-	-	-	-	-	GO:0003674//molecular_function;GO:0008168//methyltransferase activity;GO:0008173//RNA methyltransferase activity;GO:0016740//transferase activity	GO:0001510//RNA methylation;GO:0008150//biological_process;GO:0032259//methylation	--
MA_86815g0010	1	564	916	AT4G19710	164	415	4e-47	0.66	/	211	558	/	80	195	AK-HSDH II	aspartate kinase-homoserine dehydrogenase ii [Source:NCBI gene (formerly Entrezgene);Acc:827715]	Metabolism;Metabolism;Metabolism;Metabolism;Metabolism;Metabolism;Metabolism	Global and overview maps;Global and overview maps;Global and overview maps;Amino acid metabolism;Amino acid metabolism;Amino acid metabolism;Biosynthesis of other secondary metabolites	ko01100//Metabolic pathways;ko01110//Biosynthesis of secondary metabolites;ko01230//Biosynthesis of amino acids;ko00270//Cysteine and methionine metabolism;ko00260//Glycine, serine and threonine metabolism;ko00300//Lysine biosynthesis;ko00261//Monobactam biosynthesis	K12524;K12524;K12524;K12524;K12524;K12524;K12524	GO:0009507//chloroplast;GO:0009536//plastid;GO:0009570//chloroplast stroma	GO:0000166//nucleotide binding;GO:0003824//catalytic activity;GO:0004072//aspartate kinase activity;GO:0004412//homoserine dehydrogenase activity;GO:0005524//ATP binding;GO:0016301//kinase activity;GO:0016491//oxidoreductase activity;GO:0016740//transferase activity;GO:0050661//NADP binding	GO:0006520//cellular amino acid metabolic process;GO:0008152//metabolic process;GO:0008652//cellular amino acid biosynthetic process;GO:0009067//aspartate family amino acid biosynthetic process;GO:0009086//methionine biosynthetic process;GO:0009088//threonine biosynthetic process;GO:0009089//lysine biosynthetic process via diaminopimelate;GO:0009090//homoserine biosynthetic process;GO:0016310//ph…	--
MA_8681886g0010	1	278	1032	AT1G56130	66.2	160	3e-14	0.5	/	12	185	/	926	983	At1g56130	Leucine-rich repeat transmembrane protein kinase [Source:NCBI gene (formerly Entrezgene);Acc:842065]	-	-	-	-	GO:0005886//plasma membrane;GO:0016020//membrane	GO:0000166//nucleotide binding;GO:0004672//protein kinase activity;GO:0004674//protein serine/threonine kinase activity;GO:0005515//protein binding;GO:0005524//ATP binding;GO:0016301//kinase activity;GO:0016740//transferase activity;GO:0106310//protein serine kinase activity	GO:0006468//protein phosphorylation;GO:0016310//phosphorylation	--
MA_86821g0010	1	201	1126	AT5G13390	43.1	100	1e-06	0.4	/	1	123	/	202	243	NEF1	no exine formation 1 [Source:NCBI gene (formerly Entrezgene);Acc:831180]	-	-	-	-	GO:0016020//membrane	-	-	--
MA_8682761g0010	1	345	465	AT5G03490	115	288	1e-31	0.5	/	1	327	/	355	465	UGT89A2	UDP-Glycosyltransferase superfamily protein [Source:NCBI gene (formerly Entrezgene);Acc:831823]	-	-	-	-	-	GO:0008194//UDP-glycosyltransferase activity;GO:0016740//transferase activity;GO:0016757//glycosyltransferase activity;GO:0035251//UDP-glucosyltransferase activity	-	--
MA_8683003g0010	1	872	425	AT1G70740	293	750	1e-97	0.57	/	87	833	/	30	278	CRK10	Protein kinase superfamily protein [Source:NCBI gene (formerly Entrezgene);Acc:843411]	-	-	-	-	GO:0005886//plasma membrane	GO:0004672//protein kinase activity;GO:0004674//protein serine/threonine kinase activity;GO:0005524//ATP binding;GO:0016301//kinase activity	GO:0006468//protein phosphorylation;GO:0016310//phosphorylation	--
MA_868326g0010	1	351	303	AT3G51680	109	272	3e-30	0.53	/	1	339	/	193	303	SDR2	NAD(P)-binding Rossmann-fold superfamily protein [Source:NCBI gene (formerly Entrezgene);Acc:824331]	-	-	-	-	-	GO:0016491//oxidoreductase activity	-	--
MA_86836g0010	1	180	328	AT2G37170	50.8	120	2e-09	0.61	/	46	159	/	289	324	PIP2B	plasma membrane intrinsic protein 2 [Source:NCBI gene (formerly Entrezgene);Acc:818293]	-	-	-	-	GO:0005783//endoplasmic reticulum;GO:0005886//plasma membrane;GO:0009506//plasmodesma;GO:0016020//membrane	GO:0003729//mRNA binding;GO:0015250//water channel activity;GO:0015267//channel activity	GO:0006833//water transport;GO:0009414//response to water deprivation;GO:0055085//transmembrane transport	--
MA_8683902g0010	1	255	376	AT3G45740	59.3	142	5e-12	0.57	/	76	213	/	24	69	YKR070W	hydrolase family protein / HAD-superfamily protein [Source:NCBI gene (formerly Entrezgene);Acc:823716]	-	-	-	-	GO:0005739//mitochondrion	GO:0005507//copper ion binding;GO:0008270//zinc ion binding;GO:0016787//hydrolase activity	GO:0046474//glycerophospholipid biosynthetic process	--
MA_8685316g0010	1	579	545	AT1G26760	78.6	192	3e-17	0.33	/	10	555	/	107	287	SDG35	SET domain protein 35 [Source:NCBI gene (formerly Entrezgene);Acc:839217]	-	-	-	-	-	GO:0005515//protein binding	-	--
MA_8685342g0010	1	345	1178	AT1G29940	67.4	163	2e-14	0.38	/	61	336	/	790	880	NRPA2	nuclear RNA polymerase A2 [Source:NCBI gene (formerly Entrezgene);Acc:839872]	Genetic Information Processing	Transcription	ko03020//RNA polymerase	K03002	GO:0000428//DNA-directed RNA polymerase complex;GO:0005634//nucleus;GO:0005736//RNA polymerase I complex	GO:0003677//DNA binding;GO:0003899//DNA-directed 5'-3' RNA polymerase activity;GO:0016740//transferase activity;GO:0016779//nucleotidyltransferase activity;GO:0032549//ribonucleoside binding;GO:0046872//metal ion binding	GO:0006351//transcription, DNA-templated;GO:0009561//megagametogenesis;GO:0042254//ribosome biogenesis	--
MA_86860g0010	1	900	883	AT1G66930	51.2	121	4e-07	0.26	/	85	870	/	252	477	LRK10L-2.7	Protein kinase superfamily protein [Source:NCBI gene (formerly Entrezgene);Acc:843011]	-	-	-	-	GO:0016020//membrane	GO:0000166//nucleotide binding;GO:0004672//protein kinase activity;GO:0004674//protein serine/threonine kinase activity;GO:0005524//ATP binding;GO:0016301//kinase activity;GO:0016740//transferase activity;GO:0030247//polysaccharide binding;GO:0106310//protein serine kinase activity	GO:0006468//protein phosphorylation;GO:0016310//phosphorylation	--
MA_8686116g0010	1	360	424	AT4G01320	129	324	7e-37	0.65	/	7	357	/	11	127	ATSTE24	Peptidase family M48 family protein [Source:NCBI gene (formerly Entrezgene);Acc:828209]	Metabolism;Metabolism	Global and overview maps;Metabolism of terpenoids and polyketides	ko01110//Biosynthesis of secondary metabolites;ko00900//Terpenoid backbone biosynthesis	K06013;K06013	GO:0005773//vacuole;GO:0005783//endoplasmic reticulum;GO:0005789//endoplasmic reticulum membrane;GO:0005829//cytosol;GO:0016020//membrane	GO:0004175//endopeptidase activity;GO:0004222//metalloendopeptidase activity;GO:0008233//peptidase activity;GO:0008237//metallopeptidase activity;GO:0016787//hydrolase activity;GO:0046872//metal ion binding	GO:0006508//proteolysis;GO:0071586//CAAX-box protein processing;GO:0080120//CAAX-box protein maturation	--
MA_86866g0020	1	819	348	AT4G10490	245	626	3e-80	0.5	/	13	756	/	101	344	DLO2	2-oxoglutarate (2OG) and Fe(II)-dependent oxygenase superfamily protein [Source:NCBI gene (formerly Entrezgene);Acc:826641]	-	-	-	-	-	GO:0003674//molecular_function;GO:0016491//oxidoreductase activity;GO:0046872//metal ion binding;GO:0051213//dioxygenase activity	GO:0002229//defense response to oomycetes;GO:0006952//defense response;GO:0046244//salicylic acid catabolic process	--
MA_8687g0010	1	846	281	AT5G17770	421	1082	3e-150	0.78	/	91	843	/	31	281	CBR	NADH:cytochrome B5 reductase 1 [Source:NCBI gene (formerly Entrezgene);Acc:831645]	Metabolism	Carbohydrate metabolism	ko00520//Amino sugar and nucleotide sugar metabolism	K00326	GO:0005739//mitochondrion;GO:0005741//mitochondrial outer membrane;GO:0005783//endoplasmic reticulum;GO:0009505//plant-type cell wall;GO:0009536//plastid;GO:0016020//membrane	GO:0004128//cytochrome-b5 reductase activity, acting on NAD(P)H;GO:0005515//protein binding;GO:0016491//oxidoreductase activity	GO:0022900//electron transport chain	--
MA_8687206g0010	1	567	343	AT4G26980	158	400	1e-47	0.5	/	10	564	/	160	342	--	RNI-like superfamily protein [Source:NCBI gene (formerly Entrezgene);Acc:828806]	-	-	-	-	GO:0019005//SCF ubiquitin ligase complex	GO:0003674//molecular_function	GO:0031146//SCF-dependent proteasomal ubiquitin-dependent protein catabolic process	--
MA_86877g0010	1	663	275	AT1G69530	364	934	8e-129	0.79	/	13	645	/	27	245	EXPA1	expansin A1 [Source:NCBI gene (formerly Entrezgene);Acc:843288]	-	-	-	-	GO:0005576//extracellular region;GO:0005739//mitochondrion;GO:0009505//plant-type cell wall;GO:0016020//membrane	-	GO:0006949//syncytium formation;GO:0009653//anatomical structure morphogenesis;GO:0009664//plant-type cell wall organization;GO:0009739//response to gibberellin;GO:0010114//response to red light;GO:0010119//regulation of stomatal movement;GO:0071555//cell wall organization	--
MA_8688687g0010	1	2451	872	AT5G24080	444	1142	2e-143	0.36	/	97	2358	/	39	804	At5g24080	Protein kinase superfamily protein [Source:NCBI gene (formerly Entrezgene);Acc:832473]	-	-	-	-	GO:0005886//plasma membrane;GO:0016020//membrane	GO:0000166//nucleotide binding;GO:0004672//protein kinase activity;GO:0004674//protein serine/threonine kinase activity;GO:0005516//calmodulin binding;GO:0005524//ATP binding;GO:0016301//kinase activity;GO:0016740//transferase activity;GO:0030246//carbohydrate binding;GO:0031625//ubiquitin protein ligase binding;GO:0106310//protein serine kinase activity	GO:0006468//protein phosphorylation;GO:0016310//phosphorylation;GO:0048544//recognition of pollen	--
MA_8689617g0010	1	891	674	AT1G26190	203	517	2e-60	0.47	/	1	759	/	378	614	TTM2	Phosphoribulokinase / Uridine kinase family [Source:NCBI gene (formerly Entrezgene);Acc:839160]	Metabolism;Metabolism	Global and overview maps;Nucleotide metabolism	ko01100//Metabolic pathways;ko00240//Pyrimidine metabolism	K00876;K00876	GO:0005737//cytoplasm;GO:0005739//mitochondrion;GO:0005741//mitochondrial outer membrane;GO:0016020//membrane	GO:0004427//inorganic diphosphatase activity;GO:0005524//ATP binding;GO:0016301//kinase activity;GO:0016462//pyrophosphatase activity;GO:0016787//hydrolase activity	GO:0002237//response to molecule of bacterial origin;GO:0002239//response to oomycetes;GO:0006952//defense response;GO:0009626//plant-type hypersensitive response;GO:0009751//response to salicylic acid;GO:0010113//negative regulation of systemic acquired resistance;GO:0098542//defense response to other organism;GO:1900425//negative regulation of defense response to bacterium;GO:1902289//negative …	--
MA_8690274g0010	1	1833	406	AT1G55790	214	544	3e-63	0.52	/	304	891	/	21	216	HIPP41	ferredoxin-fold anticodon-binding domain protein [Source:NCBI gene (formerly Entrezgene);Acc:842028]	-	-	-	-	-	GO:0070042//rRNA (uridine-N3-)-methyltransferase activity	GO:0070475//rRNA base methylation	--
MA_8691g0010	1	1233	344	AT4G16260	290	743	7e-96	0.47	/	280	1227	/	21	335	At4g16260	Glycosyl hydrolase superfamily protein [Source:NCBI gene (formerly Entrezgene);Acc:827320]	-	-	-	-	GO:0000325//plant-type vacuole;GO:0005576//extracellular region;GO:0005886//plasma membrane;GO:0099503//secretory vesicle	GO:0004553//hydrolase activity, hydrolyzing O-glycosyl compounds;GO:0016787//hydrolase activity;GO:0016798//hydrolase activity, acting on glycosyl bonds;GO:0042973//glucan endo-1,3-beta-D-glucosidase activity	GO:0002215//defense response to nematode;GO:0005975//carbohydrate metabolic process;GO:0006952//defense response;GO:0008152//metabolic process;GO:0050832//defense response to fungus	--
MA_8691604g0010	1	363	513	AT4G37130	116	291	1e-31	0.71	/	154	363	/	93	162	NUP58	hydroxyproline-rich glycoprotein family protein [Source:NCBI gene (formerly Entrezgene);Acc:829867]	Genetic Information Processing	Translation	ko03013//Nucleocytoplasmic transport	K14307	GO:0005634//nucleus;GO:0005635//nuclear envelope;GO:0005643//nuclear pore	GO:0005515//protein binding;GO:0008139//nuclear localization sequence binding;GO:0017056//structural constituent of nuclear pore	GO:0006913//nucleocytoplasmic transport;GO:0015031//protein transport;GO:0051028//mRNA transport	--
MA_86917g0010	1	825	475	AT3G52610	87.4	215	2e-19	0.28	/	7	795	/	5	265	--	GATA zinc finger protein [Source:NCBI gene (formerly Entrezgene);Acc:824427]	-	-	-	-	-	GO:0003674//molecular_function	-	--
MA_8692330g0010	1	1089	405	AT5G23340	108	270	2e-26	0.26	/	4	1083	/	8	394	--	RNI-like superfamily protein [Source:NCBI gene (formerly Entrezgene);Acc:832398]	-	-	-	-	GO:0005737//cytoplasm	GO:0003674//molecular_function;GO:0005515//protein binding	-	--
MA_869235g0010	1	762	496	AT4G29130	150	378	3e-42	0.6	/	220	582	/	65	185	HXK1	hexokinase 1 [Source:NCBI gene (formerly Entrezgene);Acc:829034]	Metabolism;Metabolism;Metabolism;Metabolism;Metabolism;Metabolism;Metabolism;Metabolism	Global and overview maps;Global and overview maps;Global and overview maps;Carbohydrate metabolism;Carbohydrate metabolism;Carbohydrate metabolism;Carbohydrate metabolism;Carbohydrate metabolism	ko01100//Metabolic pathways;ko01110//Biosynthesis of secondary metabolites;ko01200//Carbon metabolism;ko00500//Starch and sucrose metabolism;ko00520//Amino sugar and nucleotide sugar metabolism;ko00010//Glycolysis / Gluconeogenesis;ko00051//Fructose and mannose metabolism;ko00052//Galactose metabolism	K00844;K00844;K00844;K00844;K00844;K00844;K00844;K00844	GO:0000325//plant-type vacuole;GO:0005634//nucleus;GO:0005737//cytoplasm;GO:0005739//mitochondrion;GO:0005741//mitochondrial outer membrane;GO:0005829//cytosol;GO:0016020//membrane;GO:0032991//protein-containing complex	GO:0000166//nucleotide binding;GO:0001046//core promoter sequence-specific DNA binding;GO:0004340//glucokinase activity;GO:0004396//hexokinase activity;GO:0005515//protein binding;GO:0005524//ATP binding;GO:0005536//glucose binding;GO:0008270//zinc ion binding;GO:0008865//fructokinase activity;GO:0016301//kinase activity;GO:0016740//transferase activity;GO:0016773//phosphotransferase activity, al…	GO:0001678//cellular glucose homeostasis;GO:0005975//carbohydrate metabolic process;GO:0006006//glucose metabolic process;GO:0006096//glycolytic process;GO:0006357//regulation of transcription by RNA polymerase II;GO:0010148//transpiration;GO:0010182//sugar mediated signaling pathway;GO:0010255//glucose mediated signaling pathway;GO:0012501//programmed cell death;GO:0016310//phosphorylation;GO:00…	--
MA_86926g0010	1	291	1307	AT1G68720	100	248	4e-26	0.65	/	1	255	/	1191	1272	TADA	tRNA arginine adenosine deaminase [Source:NCBI gene (formerly Entrezgene);Acc:843202]	-	-	-	-	GO:0009507//chloroplast;GO:0009536//plastid	GO:0003824//catalytic activity;GO:0008251//tRNA-specific adenosine deaminase activity;GO:0016787//hydrolase activity;GO:0046872//metal ion binding	GO:0002100//tRNA wobble adenosine to inosine editing;GO:0006807//nitrogen compound metabolic process;GO:0008033//tRNA processing;GO:0071704//organic substance metabolic process	--
MA_8692625g0010	1	261	756	AT1G17250	47.8	112	7e-08	0.54	/	86	256	/	597	653	RLP3	receptor like protein 3 [Source:NCBI gene (formerly Entrezgene);Acc:838296]	-	-	-	-	GO:0005886//plasma membrane;GO:0016020//membrane	GO:0005515//protein binding	GO:0006952//defense response;GO:0009620//response to fungus;GO:0010073//meristem maintenance;GO:0045087//innate immune response;GO:0050832//defense response to fungus	--
MA_86927g0010	1	219	351	AT3G28715	122	306	1e-35	0.88	/	1	192	/	1	64	VHA-d2	ATPase, V0/A0 complex, subunit C/D [Source:NCBI gene (formerly Entrezgene);Acc:822503]	Metabolism;Metabolism;Cellular Processes	Global and overview maps;Energy metabolism;Transport and catabolism	ko01100//Metabolic pathways;ko00190//Oxidative phosphorylation;ko04145//Phagosome	K02146;K02146;K02146	GO:0000325//plant-type vacuole;GO:0005773//vacuole;GO:0005774//vacuolar membrane;GO:0005794//Golgi apparatus;GO:0005829//cytosol;GO:0009506//plasmodesma;GO:0016020//membrane;GO:0016471//vacuolar proton-transporting V-type ATPase complex;GO:0033179//proton-transporting V-type ATPase, V0 domain	GO:0046961//proton-transporting ATPase activity, rotational mechanism	GO:0006811//ion transport;GO:0007034//vacuolar transport;GO:0007035//vacuolar acidification;GO:1902600//proton transmembrane transport	--
MA_86933g0010	1	489	836	AT1G25540	129	323	3e-35	0.5	/	40	489	/	50	200	PFT1	phytochrome and flowering time regulatory protein (PFT1) [Source:NCBI gene (formerly Entrezgene);Acc:839141]	-	-	-	-	GO:0005634//nucleus;GO:0005667//transcription regulator complex;GO:0016592//mediator complex	GO:0003677//DNA binding;GO:0003713//transcription coactivator activity;GO:0005515//protein binding	GO:0009585//red, far-red light phototransduction;GO:0009867//jasmonic acid mediated signaling pathway;GO:0009908//flower development;GO:0009909//regulation of flower development;GO:0009911//positive regulation of flower development;GO:0010091//trichome branching;GO:0010114//response to red light;GO:0010218//response to far red light;GO:0031349//positive regulation of defense response;GO:0045893//…	--
MA_869337g0010	1	1374	1163	AT5G52910	227	579	2e-65	0.43	/	343	1149	/	668	929	ATIM	timeless family protein [Source:NCBI gene (formerly Entrezgene);Acc:835368]	-	-	-	-	GO:0005634//nucleus;GO:0031298//replication fork protection complex	GO:0003677//DNA binding	GO:0000076//DNA replication checkpoint signaling;GO:0006281//DNA repair;GO:0043111//replication fork arrest;GO:0048478//replication fork protection	--
MA_869369g0010	1	208	736	AT1G65540	70.1	170	4e-16	0.61	/	2	163	/	668	721	LETM2	LETM1-like protein [Source:NCBI gene (formerly Entrezgene);Acc:842865]	-	-	-	-	GO:0005634//nucleus;GO:0005739//mitochondrion;GO:0005743//mitochondrial inner membrane;GO:0016020//membrane	GO:0005509//calcium ion binding;GO:0015297//antiporter activity;GO:0043022//ribosome binding	GO:0006875//cellular metal ion homeostasis;GO:0055085//transmembrane transport	--
MA_86938g0010	1	1089	364	AT5G15720	258	658	1e-83	0.42	/	70	1083	/	28	364	GLIP7	GDSL-motif lipase 7 [Source:NCBI gene (formerly Entrezgene);Acc:831427]	-	-	-	-	GO:0005576//extracellular region	GO:0016298//lipase activity;GO:0016787//hydrolase activity;GO:0016788//hydrolase activity, acting on ester bonds	GO:0006629//lipid metabolic process;GO:0016042//lipid catabolic process	--
MA_8695707g0010	1	297	372	AT2G14060	62	149	1e-12	0.36	/	13	294	/	6	96	BSMT1	S-adenosyl-L-methionine-dependent methyltransferases superfamily protein [Source:NCBI gene (formerly Entrezgene);Acc:815891]	-	-	-	-	-	GO:0008168//methyltransferase activity;GO:0008757//S-adenosylmethionine-dependent methyltransferase activity;GO:0016740//transferase activity;GO:0046872//metal ion binding	GO:0032259//methylation	--
MA_86963g0010	1	924	714	AT5G25780	425	1093	2e-145	0.71	/	1	810	/	362	680	EIF3B-2	eukaryotic translation initiation factor 3B-2 [Source:NCBI gene (formerly Entrezgene);Acc:832647]	-	-	-	-	GO:0005737//cytoplasm;GO:0005852//eukaryotic translation initiation factor 3 complex;GO:0009536//plastid;GO:0016282//eukaryotic 43S preinitiation complex;GO:0033290//eukaryotic 48S preinitiation complex	GO:0003676//nucleic acid binding;GO:0003723//RNA binding;GO:0003743//translation initiation factor activity;GO:0005515//protein binding;GO:0031369//translation initiation factor binding	GO:0001732//formation of cytoplasmic translation initiation complex;GO:0002183//cytoplasmic translational initiation;GO:0006412//translation;GO:0006413//translational initiation	--
MA_86971g0010	1	744	365	AT3G21640	370	949	3e-129	0.72	/	1	723	/	116	358	TWD1	FKBP-type peptidyl-prolyl cis-trans isomerase family protein [Source:NCBI gene (formerly Entrezgene);Acc:821718]	-	-	-	-	GO:0005773//vacuole;GO:0005774//vacuolar membrane;GO:0005783//endoplasmic reticulum;GO:0005886//plasma membrane;GO:0016020//membrane	GO:0003755//peptidyl-prolyl cis-trans isomerase activity;GO:0005515//protein binding;GO:0005516//calmodulin binding;GO:0016853//isomerase activity	GO:0009734//auxin-activated signaling pathway;GO:0048366//leaf development	--
MA_8697758g0010	1	347	802	AT4G02780	112	281	3e-30	0.48	/	3	341	/	399	511	GA1	Terpenoid cyclases/Protein prenyltransferases superfamily protein [Source:NCBI gene (formerly Entrezgene);Acc:828182]	Metabolism;Metabolism;Metabolism	Global and overview maps;Global and overview maps;Metabolism of terpenoids and polyketides	ko01100//Metabolic pathways;ko01110//Biosynthesis of secondary metabolites;ko00904//Diterpenoid biosynthesis	K04120;K04120;K04120	GO:0009507//chloroplast;GO:0009536//plastid	GO:0000287//magnesium ion binding;GO:0009905//ent-copalyl diphosphate synthase activity;GO:0010333//terpene synthase activity;GO:0016829//lyase activity;GO:0016853//isomerase activity;GO:0046872//metal ion binding	GO:0008299//isoprenoid biosynthetic process;GO:0009686//gibberellin biosynthetic process;GO:0009740//gibberellic acid mediated signaling pathway;GO:0016102//diterpenoid biosynthetic process	--
MA_8698103g0010	1	309	852	AT1G67490	69.7	169	2e-15	0.6	/	103	258	/	700	751	GCS1	glucosidase 1 [Source:NCBI gene (formerly Entrezgene);Acc:843070]	Metabolism;Genetic Information Processing;Metabolism	Global and overview maps;Folding, sorting and degradation;Glycan biosynthesis and metabolism	ko01100//Metabolic pathways;ko04141//Protein processing in endoplasmic reticulum;ko00510//N-Glycan biosynthesis	K01228;K01228;K01228	GO:0005739//mitochondrion;GO:0005783//endoplasmic reticulum;GO:0005789//endoplasmic reticulum membrane;GO:0016020//membrane	GO:0004558//alpha-1,4-glucosidase activity;GO:0004573//mannosyl-oligosaccharide glucosidase activity;GO:0016787//hydrolase activity;GO:0016798//hydrolase activity, acting on glycosyl bonds	GO:0005975//carbohydrate metabolic process;GO:0006487//protein N-linked glycosylation;GO:0008152//metabolic process;GO:0009311//oligosaccharide metabolic process;GO:0009913//epidermal cell differentiation;GO:0010053//root epidermal cell differentiation	--
MA_86994g0010	1	969	442	AT4G03030	263	673	2e-85	0.45	/	28	963	/	32	352	OR23	Galactose oxidase/kelch repeat superfamily protein [Source:NCBI gene (formerly Entrezgene);Acc:828110]	-	-	-	-	-	GO:0003674//molecular_function;GO:0005515//protein binding	-	--
MA_869963g0010	1	636	328	AT1G04690	312	799	1e-107	0.77	/	19	591	/	1	197	KAB1	potassium channel beta subunit 1 [Source:NCBI gene (formerly Entrezgene);Acc:839450]	-	-	-	-	GO:0005576//extracellular region;GO:0005886//plasma membrane;GO:0009506//plasmodesma	GO:0005244//voltage-gated ion channel activity	GO:0006811//ion transport;GO:0006813//potassium ion transport;GO:0034220//ion transmembrane transport;GO:0034765//regulation of ion transmembrane transport	--
MA_870096g0010	1	213	180	AT5G58240	79	193	2e-20	0.76	/	1	210	/	109	178	FHIT	FRAGILE HISTIDINE TRIAD [Source:NCBI gene (formerly Entrezgene);Acc:835936]	Metabolism;Metabolism	Global and overview maps;Nucleotide metabolism	ko01100//Metabolic pathways;ko00230//Purine metabolism	K01522;K01522	-	GO:0000166//nucleotide binding;GO:0003824//catalytic activity;GO:0016740//transferase activity;GO:0016787//hydrolase activity;GO:0043530//adenosine 5'-monophosphoramidase activity;GO:0047352//adenylylsulfate-ammonia adenylyltransferase activity;GO:0047627//adenylylsulfatase activity;GO:0047710//bis(5'-adenosyl)-triphosphatase activity	-	--
MA_8701313g0010	1	900	331	AT3G14750	80.1	196	4e-17	0.36	/	514	897	/	11	154	FLXL1	structural maintenance of chromosomes domain protein [Source:NCBI gene (formerly Entrezgene);Acc:820703]	-	-	-	-	GO:0005634//nucleus;GO:0016604//nuclear body	GO:0005515//protein binding	GO:0009908//flower development;GO:0030154//cell differentiation	--
MA_870242g0010	1	246	896	AT1G17680	103	257	1e-27	0.56	/	1	243	/	627	707	--	tetratricopeptide repeat (TPR)-containing protein [Source:NCBI gene (formerly Entrezgene);Acc:838344]	-	-	-	-	GO:0000127//transcription factor TFIIIC complex	GO:0003674//molecular_function;GO:0005515//protein binding	GO:0006383//transcription by RNA polymerase III	--
MA_8702668g0010	1	1197	648	AT5G55960	454	1169	4e-156	0.57	/	1	1083	/	258	617	--	transmembrane protein C9orf5 protein [Source:NCBI gene (formerly Entrezgene);Acc:835694]	-	-	-	-	GO:0016020//membrane	GO:0003674//molecular_function	-	--
MA_870335g0010	1	455	534	AT5G24540	96.3	238	5e-24	0.38	/	25	420	/	321	453	BGLU31	beta glucosidase 31 [Source:NCBI gene (formerly Entrezgene);Acc:832525]	Metabolism;Metabolism;Metabolism;Metabolism;Metabolism	Global and overview maps;Global and overview maps;Carbohydrate metabolism;Metabolism of other amino acids;Biosynthesis of other secondary metabolites	ko01100//Metabolic pathways;ko01110//Biosynthesis of secondary metabolites;ko00500//Starch and sucrose metabolism;ko00460//Cyanoamino acid metabolism;ko00999//Biosynthesis of various plant secondary metabolites	K01188;K01188;K01188;K01188;K01188	-	GO:0004553//hydrolase activity, hydrolyzing O-glycosyl compounds;GO:0008422//beta-glucosidase activity;GO:0016787//hydrolase activity;GO:0016798//hydrolase activity, acting on glycosyl bonds;GO:0102483//scopolin beta-glucosidase activity	GO:0005975//carbohydrate metabolic process;GO:0008152//metabolic process;GO:0009651//response to salt stress;GO:0019762//glucosinolate catabolic process;GO:0051707//response to other organism	--
MA_8705g0010	1	843	936	AT1G44900	172	436	1e-48	0.76	/	166	471	/	236	341	MCM2	minichromosome maintenance (MCM2/3/5) family protein [Source:NCBI gene (formerly Entrezgene);Acc:841056]	Genetic Information Processing	Replication and repair	ko03030//DNA replication	K02540	GO:0000347//THO complex;GO:0000785//chromatin;GO:0005634//nucleus;GO:0042555//MCM complex	GO:0000166//nucleotide binding;GO:0003677//DNA binding;GO:0003697//single-stranded DNA binding;GO:0004386//helicase activity;GO:0005515//protein binding;GO:0005524//ATP binding;GO:0016787//hydrolase activity;GO:0016887//ATP hydrolysis activity;GO:0017116//single-stranded DNA helicase activity;GO:0043138//3'-5' DNA helicase activity;GO:0046872//metal ion binding	GO:0000727//double-strand break repair via break-induced replication;GO:0006260//DNA replication;GO:0006268//DNA unwinding involved in DNA replication;GO:0006270//DNA replication initiation;GO:0007049//cell cycle;GO:0009793//embryo development ending in seed dormancy;GO:0010082//regulation of root meristem growth;GO:0032508//DNA duplex unwinding;GO:0042127//regulation of cell population prolifera…	--
MA_870544g0010	1	759	405	AT1G11650	311	798	9e-106	0.6	/	22	759	/	54	310	RBP45B	RNA-binding (RRM/RBD/RNP motifs) family protein [Source:NCBI gene (formerly Entrezgene);Acc:837708]	-	-	-	-	GO:0005576//extracellular region;GO:0005634//nucleus;GO:0005829//cytosol	GO:0003676//nucleic acid binding;GO:0003723//RNA binding;GO:0003729//mRNA binding;GO:0008143//poly(A) binding	GO:0006397//mRNA processing;GO:0010193//response to ozone	--
MA_87055g0010	1	261	86	AT3G61110	143	360	2e-46	0.93	/	1	258	/	1	86	RS27A	ribosomal protein S27 [Source:NCBI gene (formerly Entrezgene);Acc:825283]	Genetic Information Processing	Translation	ko03010//Ribosome	K02978	GO:0005840//ribosome;GO:0009505//plant-type cell wall;GO:0009506//plasmodesma;GO:0022626//cytosolic ribosome;GO:0022627//cytosolic small ribosomal subunit;GO:0042788//polysomal ribosome;GO:1990904//ribonucleoprotein complex	GO:0003723//RNA binding;GO:0003729//mRNA binding;GO:0003735//structural constituent of ribosome;GO:0046872//metal ion binding	GO:0000028//ribosomal small subunit assembly;GO:0006412//translation	--
MA_8705535g0010	1	570	522	AT1G77250	76.6	187	1e-16	0.44	/	1	204	/	381	448	EHD3	RING/FYVE/PHD-type zinc finger family protein [Source:NCBI gene (formerly Entrezgene);Acc:844061]	-	-	-	-	-	GO:0000976//transcription cis-regulatory region binding;GO:0005515//protein binding;GO:0046872//metal ion binding	-	--
MA_8705666g0010	1	336	860	AT3G05370	80.1	196	7e-19	0.49	/	10	276	/	119	206	RLP31	receptor like protein 31 [Source:NCBI gene (formerly Entrezgene);Acc:819701]	-	-	-	-	GO:0005886//plasma membrane;GO:0016020//membrane	GO:0005515//protein binding	-	--
MA_87057g0010	1	2061	766	AT1G06230	301	770	1e-91	0.44	/	286	1524	/	261	666	GTE4	global transcription factor group E4 [Source:NCBI gene (formerly Entrezgene);Acc:837133]	-	-	-	-	GO:0005634//nucleus	GO:0005515//protein binding	GO:0009294//DNA mediated transformation;GO:0045931//positive regulation of mitotic cell cycle;GO:0048364//root development	--
MA_8705896g0010	1	365	985	AT4G27190	62.4	150	2e-12	0.39	/	15	365	/	358	466	At4g27190	NB-ARC domain-containing disease resistance protein [Source:NCBI gene (formerly Entrezgene);Acc:828827]	-	-	-	-	-	GO:0000166//nucleotide binding;GO:0005515//protein binding;GO:0005524//ATP binding;GO:0043531//ADP binding	GO:0006952//defense response	--
MA_8706718g0010	1	219	253	AT5G20720	80.5	197	3e-20	0.75	/	37	195	/	158	210	CPN20	chaperonin 20 [Source:NCBI gene (formerly Entrezgene);Acc:832195]	-	-	-	-	GO:0005739//mitochondrion;GO:0005759//mitochondrial matrix;GO:0009507//chloroplast;GO:0009535//chloroplast thylakoid membrane;GO:0009536//plastid;GO:0009570//chloroplast stroma;GO:0009579//thylakoid;GO:0009941//chloroplast envelope;GO:0048046//apoplast	GO:0005507//copper ion binding;GO:0005515//protein binding;GO:0005524//ATP binding;GO:0046872//metal ion binding;GO:0046914//transition metal ion binding;GO:0051082//unfolded protein binding;GO:0051087//chaperone binding;GO:0140662//ATP-dependent protein folding chaperone	GO:0006457//protein folding;GO:0009409//response to cold;GO:0009788//negative regulation of abscisic acid-activated signaling pathway;GO:0051085//chaperone cofactor-dependent protein refolding;GO:0051290//protein heterotetramerization;GO:1901671//positive regulation of superoxide dismutase activity	--
MA_87081g0010	1	795	152	AT1G68450	65.5	158	3e-13	0.52	/	40	240	/	8	71	PDE337	VQ motif-containing protein [Source:NCBI gene (formerly Entrezgene);Acc:843174]	-	-	-	-	GO:0005634//nucleus;GO:0009507//chloroplast;GO:0009536//plastid	GO:0005515//protein binding	-	--
MA_870824g0010	1	405	883	AT1G63700	127	319	5e-35	0.62	/	10	399	/	319	447	YDA	Protein kinase superfamily protein [Source:NCBI gene (formerly Entrezgene);Acc:842674]	Environmental Information Processing	Signal transduction	ko04016//MAPK signaling pathway - plant	K20717	GO:0005737//cytoplasm;GO:0005886//plasma membrane;GO:0005938//cell cortex;GO:0016020//membrane	GO:0000166//nucleotide binding;GO:0004672//protein kinase activity;GO:0004709//MAP kinase kinase kinase activity;GO:0005515//protein binding;GO:0005524//ATP binding;GO:0016301//kinase activity;GO:0016740//transferase activity;GO:0106310//protein serine kinase activity	GO:0000165//MAPK cascade;GO:0006468//protein phosphorylation;GO:0010098//suspensor development;GO:0010103//stomatal complex morphogenesis;GO:0010229//inflorescence development;GO:0016310//phosphorylation	--
MA_8708888g0010	1	911	702	AT1G25320	148	374	3e-40	0.44	/	196	897	/	29	234	ZAR1	Leucine-rich repeat protein kinase family protein [Source:NCBI gene (formerly Entrezgene);Acc:839116]	-	-	-	-	GO:0005886//plasma membrane;GO:0016020//membrane	GO:0004672//protein kinase activity;GO:0005515//protein binding;GO:0005524//ATP binding;GO:0016301//kinase activity	GO:0006468//protein phosphorylation;GO:0016310//phosphorylation	--
MA_8708889g0010	1	1036	1013	AT4G28650	139	349	3e-36	0.39	/	52	855	/	144	400	MIK1	Leucine-rich repeat transmembrane protein kinase family protein [Source:NCBI gene (formerly Entrezgene);Acc:828983]	-	-	-	-	GO:0005886//plasma membrane;GO:0016020//membrane;GO:0090406//pollen tube	GO:0000166//nucleotide binding;GO:0004672//protein kinase activity;GO:0004674//protein serine/threonine kinase activity;GO:0005515//protein binding;GO:0005524//ATP binding;GO:0016301//kinase activity;GO:0016740//transferase activity;GO:0106310//protein serine kinase activity	GO:0006468//protein phosphorylation;GO:0010067//procambium histogenesis;GO:0010087//phloem or xylem histogenesis;GO:0010183//pollen tube guidance;GO:0016310//phosphorylation;GO:0030154//cell differentiation;GO:0046777//protein autophosphorylation	--
MA_870962g0010	1	625	157	AT1G53540	50.1	118	7e-08	0.37	/	124	357	/	54	146	HSP17.6C	HSP20-like chaperones superfamily protein [Source:NCBI gene (formerly Entrezgene);Acc:841789]	Genetic Information Processing	Folding, sorting and degradation	ko04141//Protein processing in endoplasmic reticulum	K13993	GO:0005737//cytoplasm	GO:0043621//protein self-association;GO:0051082//unfolded protein binding	GO:0006457//protein folding;GO:0009408//response to heat;GO:0009651//response to salt stress;GO:0042542//response to hydrogen peroxide;GO:0051259//protein complex oligomerization	--
MA_871006g0010	1	489	490	AT2G36970	121	304	4e-33	0.45	/	4	426	/	309	459	UGT86A1	UDP-Glycosyltransferase superfamily protein [Source:NCBI gene (formerly Entrezgene);Acc:818271]	-	-	-	-	-	GO:0008194//UDP-glycosyltransferase activity;GO:0016740//transferase activity;GO:0016757//glycosyltransferase activity	-	--
MA_8712672g0010	1	243	610	AT5G42080	118	295	8e-33	0.66	/	1	228	/	446	521	DL1	dynamin-like protein [Source:NCBI gene (formerly Entrezgene);Acc:834213]	-	-	-	-	GO:0000325//plant-type vacuole;GO:0005737//cytoplasm;GO:0005856//cytoskeleton;GO:0005874//microtubule;GO:0005886//plasma membrane;GO:0005938//cell cortex;GO:0009504//cell plate;GO:0009506//plasmodesma;GO:0009524//phragmoplast;GO:0009535//chloroplast thylakoid membrane;GO:0009536//plastid;GO:0016020//membrane;GO:0030136//clathrin-coated vesicle;GO:0031410//cytoplasmic vesicle;GO:0043229//intracell…	GO:0000166//nucleotide binding;GO:0003924//GTPase activity;GO:0005515//protein binding;GO:0005525//GTP binding;GO:0008017//microtubule binding;GO:0016787//hydrolase activity;GO:0030276//clathrin binding;GO:0043424//protein histidine kinase binding	GO:0000911//cytokinesis by cell plate formation;GO:0006886//intracellular protein transport;GO:0006898//receptor-mediated endocytosis;GO:0007049//cell cycle;GO:0009793//embryo development ending in seed dormancy;GO:0009920//cell plate formation involved in plant-type cell wall biogenesis;GO:0010036//response to boron-containing substance;GO:0010051//xylem and phloem pattern formation;GO:0010091//…	--
MA_87134g0010	1	711	277	AT3G25920	99.4	246	5e-25	0.51	/	385	681	/	154	258	RPL15	ribosomal protein L15 [Source:NCBI gene (formerly Entrezgene);Acc:822189]	Genetic Information Processing	Translation	ko03010//Ribosome	K02876	GO:0000311//plastid large ribosomal subunit;GO:0005737//cytoplasm;GO:0005829//cytosol;GO:0005840//ribosome;GO:0009507//chloroplast;GO:0009536//plastid;GO:0009570//chloroplast stroma;GO:0009941//chloroplast envelope;GO:0015934//large ribosomal subunit;GO:0022625//cytosolic large ribosomal subunit;GO:1990904//ribonucleoprotein complex	GO:0003729//mRNA binding;GO:0003735//structural constituent of ribosome	GO:0006412//translation	--
MA_87137g0010	1	795	958	AT5G62600	313	801	3e-100	0.64	/	13	792	/	697	956	MOS14	ARM repeat superfamily protein [Source:NCBI gene (formerly Entrezgene);Acc:836381]	Genetic Information Processing	Translation	ko03013//Nucleocytoplasmic transport	K15436	GO:0005634//nucleus;GO:0005737//cytoplasm	GO:0005515//protein binding;GO:0031267//small GTPase binding	GO:0006606//protein import into nucleus;GO:0006886//intracellular protein transport;GO:0015031//protein transport;GO:0043484//regulation of RNA splicing	--
MA_8714941g0010	1	375	109	AT3G62840	150	380	2e-48	0.72	/	58	372	/	1	109	SNRPD2	Small nuclear ribonucleoprotein family protein [Source:NCBI gene (formerly Entrezgene);Acc:825459]	Genetic Information Processing	Transcription	ko03040//Spliceosome	K11096	GO:0005634//nucleus;GO:0005682//U5 snRNP;GO:0005685//U1 snRNP;GO:0005686//U2 snRNP;GO:0005730//nucleolus;GO:0005829//cytosol;GO:0030532//small nuclear ribonucleoprotein complex;GO:0046540//U4/U6 x U5 tri-snRNP complex;GO:0071011//precatalytic spliceosome;GO:0071013//catalytic step 2 spliceosome;GO:1990904//ribonucleoprotein complex	GO:0003674//molecular_function	GO:0000387//spliceosomal snRNP assembly;GO:0006397//mRNA processing;GO:0008380//RNA splicing	--
MA_87159g0010	1	1155	465	AT2G26490	292	747	3e-95	0.41	/	1	1137	/	62	416	JGB	Transducin/WD40 repeat-like superfamily protein [Source:NCBI gene (formerly Entrezgene);Acc:817190]	-	-	-	-	GO:0005634//nucleus;GO:0005737//cytoplasm	GO:0005515//protein binding	GO:0008150//biological_process;GO:0009846//pollen germination	--
MA_871602g0010	1	207	136	AT5G65360	102	254	5e-30	1	/	1	204	/	69	136	HTR2	Histone superfamily protein [Source:NCBI gene (formerly Entrezgene);Acc:836661]	-	-	-	-	GO:0000786//nucleosome;GO:0005576//extracellular region;GO:0005634//nucleus;GO:0005694//chromosome;GO:0005829//cytosol;GO:0005886//plasma membrane;GO:0009536//plastid;GO:0010369//chromocenter	GO:0003677//DNA binding;GO:0005515//protein binding;GO:0030527//structural constituent of chromatin;GO:0046982//protein heterodimerization activity	-	--
MA_8717706g0010	1	372	934	AT2G37050	71.6	174	1e-15	0.41	/	7	312	/	782	880	At1g67720	Leucine-rich repeat protein kinase family protein [Source:NCBI gene (formerly Entrezgene);Acc:818281]	-	-	-	-	GO:0005783//endoplasmic reticulum;GO:0005886//plasma membrane;GO:0009506//plasmodesma;GO:0016020//membrane	GO:0000166//nucleotide binding;GO:0004672//protein kinase activity;GO:0004674//protein serine/threonine kinase activity;GO:0005515//protein binding;GO:0005524//ATP binding;GO:0016301//kinase activity;GO:0016740//transferase activity	GO:0006468//protein phosphorylation;GO:0016310//phosphorylation	--
MA_871780g0010	1	353	171	AT3G13677	56.6	135	4e-11	0.46	/	171	338	/	6	61	--	NP_683564.1 hypothetical protein AT3G13677 [Arabidopsis thaliana]	-	-	-	-	-	-	GO:0008150//biological_process	--
MA_871798g0010	1	372	911	AT1G74310	122	306	2e-33	0.56	/	1	324	/	773	879	HSP101	heat shock protein 101 [Source:NCBI gene (formerly Entrezgene);Acc:843771]	-	-	-	-	GO:0005634//nucleus;GO:0005737//cytoplasm;GO:0005829//cytosol;GO:0009570//chloroplast stroma;GO:0009941//chloroplast envelope	GO:0000166//nucleotide binding;GO:0005515//protein binding;GO:0005524//ATP binding;GO:0016887//ATP hydrolysis activity	GO:0009408//response to heat;GO:0034605//cellular response to heat;GO:0043335//protein unfolding;GO:0045727//positive regulation of translation;GO:0071456//cellular response to hypoxia	--
MA_8718211g0020	1	1028	512	AT2G45560	226	576	7e-70	0.37	/	61	1026	/	31	358	CYP76C1	cytochrome P450, family 76, subfamily C, polypeptide 1 [Source:NCBI gene (formerly Entrezgene);Acc:819164]	-	-	-	-	GO:0016020//membrane	GO:0004497//monooxygenase activity;GO:0005506//iron ion binding;GO:0016491//oxidoreductase activity;GO:0016705//oxidoreductase activity, acting on paired donors, with incorporation or reduction of molecular oxygen;GO:0020037//heme binding;GO:0046872//metal ion binding	-	--
MA_87184g0010	1	1671	609	AT3G14920	436	1121	6e-147	0.45	/	61	1656	/	46	587	--	Peptide-N4-(N-acetyl-beta-glucosaminyl)asparagine amidase A protein [Source:NCBI gene (formerly Entrezgene);Acc:820721]	-	-	-	-	GO:0000325//plant-type vacuole	GO:0003674//molecular_function	-	--
MA_8718813g0010	1	642	362	AT4G33950	351	900	2e-122	0.73	/	10	636	/	12	247	OST1	Protein kinase superfamily protein [Source:NCBI gene (formerly Entrezgene);Acc:829541]	Environmental Information Processing;Environmental Information Processing	Signal transduction;Signal transduction	ko04075//Plant hormone signal transduction;ko04016//MAPK signaling pathway - plant	K14498;K14498	GO:0005634//nucleus;GO:0005737//cytoplasm;GO:0005886//plasma membrane	GO:0000166//nucleotide binding;GO:0004672//protein kinase activity;GO:0004674//protein serine/threonine kinase activity;GO:0005515//protein binding;GO:0005524//ATP binding;GO:0009931//calcium-dependent protein serine/threonine kinase activity;GO:0016301//kinase activity;GO:0016740//transferase activity;GO:0019903//protein phosphatase binding;GO:0042802//identical protein binding;GO:0106310//prote…	GO:0005985//sucrose metabolic process;GO:0006468//protein phosphorylation;GO:0006636//unsaturated fatty acid biosynthetic process;GO:0006952//defense response;GO:0006970//response to osmotic stress;GO:0009414//response to water deprivation;GO:0009651//response to salt stress;GO:0009737//response to abscisic acid;GO:0009738//abscisic acid-activated signaling pathway;GO:0009789//positive regulation…	--
MA_8720349g0010	1	2319	1976	AT2G40030	468	1204	5e-145	0.38	/	7	2316	/	182	918	NRPD1B	nuclear RNA polymerase D1B [Source:NCBI gene (formerly Entrezgene);Acc:818591]	Genetic Information Processing	Transcription	ko03020//RNA polymerase	K16251	GO:0000418//RNA polymerase IV complex;GO:0000419//RNA polymerase V complex;GO:0000428//DNA-directed RNA polymerase complex;GO:0005634//nucleus;GO:0005666//RNA polymerase III complex;GO:0005730//nucleolus;GO:0016604//nuclear body;GO:0030880//RNA polymerase complex	GO:0003677//DNA binding;GO:0003899//DNA-directed 5'-3' RNA polymerase activity;GO:0005515//protein binding;GO:0016740//transferase activity;GO:0016779//nucleotidyltransferase activity;GO:0046872//metal ion binding	GO:0006306//DNA methylation;GO:0006351//transcription, DNA-templated;GO:0030422//production of siRNA involved in RNA interference;GO:0035194//post-transcriptional gene silencing by RNA;GO:0050832//defense response to fungus	--
MA_87212g0020	1	438	391	AT5G43940	76.6	187	3e-17	0.43	/	1	240	/	272	352	HOT5	GroES-like zinc-binding dehydrogenase family protein [Source:NCBI gene (formerly Entrezgene);Acc:834417]	Metabolism;Metabolism;Metabolism;Metabolism;Metabolism;Metabolism;Metabolism	Global and overview maps;Global and overview maps;Global and overview maps;Carbohydrate metabolism;Carbohydrate metabolism;Lipid metabolism;Amino acid metabolism	ko01100//Metabolic pathways;ko01110//Biosynthesis of secondary metabolites;ko01200//Carbon metabolism;ko00010//Glycolysis / Gluconeogenesis;ko00620//Pyruvate metabolism;ko00071//Fatty acid degradation;ko00350//Tyrosine metabolism	K00121;K00121;K00121;K00121;K00121;K00121;K00121	GO:0005737//cytoplasm;GO:0005777//peroxisome;GO:0005829//cytosol;GO:0009536//plastid	GO:0004022//alcohol dehydrogenase (NAD+) activity;GO:0004024//alcohol dehydrogenase activity, zinc-dependent;GO:0008270//zinc ion binding;GO:0016491//oxidoreductase activity;GO:0018455//alcohol dehydrogenase [NAD(P)+] activity;GO:0046872//metal ion binding;GO:0051903//S-(hydroxymethyl)glutathione dehydrogenase activity;GO:0080007//S-nitrosoglutathione reductase activity;GO:0106321//S-(hydroxymeth…	GO:0006069//ethanol oxidation;GO:0008219//cell death;GO:0010286//heat acclimation;GO:0046292//formaldehyde metabolic process;GO:0046294//formaldehyde catabolic process;GO:0048316//seed development	--
MA_872227g0010	1	687	344	AT5G06570	134	338	6e-38	0.36	/	1	675	/	119	344	CXE15	alpha/beta-Hydrolases superfamily protein [Source:NCBI gene (formerly Entrezgene);Acc:830545]	-	-	-	-	-	GO:0016787//hydrolase activity;GO:0052689//carboxylic ester hydrolase activity	-	--
MA_8723088g0010	1	344	94	AT1G52245	68.6	166	2e-16	0.72	/	156	293	/	1	46	--	dynein light chain LC6, flagellar outer arm-like protein [Source:NCBI gene (formerly Entrezgene);Acc:28717345]	-	-	-	-	GO:0005737//cytoplasm;GO:0005856//cytoskeleton;GO:0005874//microtubule;GO:0030286//dynein complex;GO:0110165//cellular anatomical entity	-	GO:0007017//microtubule-based process	--
MA_8723598g0020	1	708	911	AT1G74310	286	731	7e-91	0.68	/	1	573	/	114	336	HSP101	heat shock protein 101 [Source:NCBI gene (formerly Entrezgene);Acc:843771]	-	-	-	-	GO:0005634//nucleus;GO:0005737//cytoplasm;GO:0005829//cytosol;GO:0009570//chloroplast stroma;GO:0009941//chloroplast envelope	GO:0000166//nucleotide binding;GO:0005515//protein binding;GO:0005524//ATP binding;GO:0016887//ATP hydrolysis activity	GO:0009408//response to heat;GO:0034605//cellular response to heat;GO:0043335//protein unfolding;GO:0045727//positive regulation of translation;GO:0071456//cellular response to hypoxia	--
MA_87238g0020	1	411	1131	AT1G63750	51.2	121	2e-08	0.35	/	70	354	/	288	379	RLM1B	Disease resistance protein (TIR-NBS-LRR class) family [Source:NCBI gene (formerly Entrezgene);Acc:842679]	-	-	-	-	GO:0016020//membrane	GO:0000166//nucleotide binding;GO:0005515//protein binding;GO:0005524//ATP binding;GO:0043531//ADP binding	GO:0006952//defense response;GO:0007165//signal transduction	--
MA_8723931g0010	1	2064	1255	AT5G13010	951	2457	0	0.83	/	76	1824	/	674	1255	EMB3011	RNA helicase family protein [Source:NCBI gene (formerly Entrezgene);Acc:831141]	Genetic Information Processing	Transcription	ko03040//Spliceosome	K12815	GO:0005634//nucleus;GO:0005681//spliceosomal complex	GO:0000166//nucleotide binding;GO:0003676//nucleic acid binding;GO:0003723//RNA binding;GO:0003724//RNA helicase activity;GO:0004386//helicase activity;GO:0005524//ATP binding;GO:0016787//hydrolase activity;GO:0016887//ATP hydrolysis activity	GO:0000398//mRNA splicing, via spliceosome;GO:0002376//immune system process;GO:0006397//mRNA processing;GO:0008380//RNA splicing;GO:0009793//embryo development ending in seed dormancy;GO:0010051//xylem and phloem pattern formation;GO:0010467//gene expression;GO:0031047//gene silencing by RNA;GO:0031053//primary miRNA processing;GO:0031334//positive regulation of protein-containing complex assemb…	--
MA_8723935g0010	1	468	953	AT1G06840	164	415	1e-47	0.56	/	16	462	/	547	695	At1g06840	Leucine-rich repeat protein kinase family protein [Source:NCBI gene (formerly Entrezgene);Acc:837196]	-	-	-	-	GO:0005886//plasma membrane;GO:0016020//membrane	GO:0000166//nucleotide binding;GO:0004672//protein kinase activity;GO:0004674//protein serine/threonine kinase activity;GO:0005515//protein binding;GO:0005524//ATP binding;GO:0016301//kinase activity;GO:0016740//transferase activity;GO:0106310//protein serine kinase activity	GO:0006468//protein phosphorylation;GO:0016310//phosphorylation	--
MA_8724228g0010	1	999	552	AT1G30760	277	708	3e-89	0.45	/	1	957	/	245	552	At1g30760	FAD-binding Berberine family protein [Source:NCBI gene (formerly Entrezgene);Acc:839958]	Metabolism;Metabolism;Metabolism	Global and overview maps;Global and overview maps;Biosynthesis of other secondary metabolites	ko01100//Metabolic pathways;ko01110//Biosynthesis of secondary metabolites;ko00940//Phenylpropanoid biosynthesis	K22395;K22395;K22395	GO:0005576//extracellular region;GO:0009505//plant-type cell wall	GO:0000166//nucleotide binding;GO:0016491//oxidoreductase activity;GO:0045551//cinnamyl-alcohol dehydrogenase activity;GO:0050268//coniferyl-alcohol dehydrogenase activity;GO:0050660//flavin adenine dinucleotide binding;GO:0052747//sinapyl alcohol dehydrogenase activity;GO:0071949//FAD binding	-	--
MA_87248g0010	1	1539	995	AT2G24130	335	859	1e-104	0.39	/	1	1428	/	481	973	At2g24130	Leucine-rich receptor-like protein kinase family protein [Source:NCBI gene (formerly Entrezgene);Acc:816947]	-	-	-	-	GO:0005886//plasma membrane;GO:0016020//membrane	GO:0000166//nucleotide binding;GO:0004672//protein kinase activity;GO:0004674//protein serine/threonine kinase activity;GO:0005515//protein binding;GO:0005524//ATP binding;GO:0016301//kinase activity;GO:0016740//transferase activity;GO:0106310//protein serine kinase activity	GO:0006468//protein phosphorylation;GO:0016310//phosphorylation	--
MA_8725198g0010	1	596	934	AT2G37050	228	580	9e-70	0.61	/	3	554	/	28	212	At1g67720	Leucine-rich repeat protein kinase family protein [Source:NCBI gene (formerly Entrezgene);Acc:818281]	-	-	-	-	GO:0005783//endoplasmic reticulum;GO:0005886//plasma membrane;GO:0009506//plasmodesma;GO:0016020//membrane	GO:0000166//nucleotide binding;GO:0004672//protein kinase activity;GO:0004674//protein serine/threonine kinase activity;GO:0005515//protein binding;GO:0005524//ATP binding;GO:0016301//kinase activity;GO:0016740//transferase activity	GO:0006468//protein phosphorylation;GO:0016310//phosphorylation	--
MA_87253g0010	1	1800	561	AT1G31870	78.2	191	4e-15	0.32	/	142	1074	/	39	336	BUD13	pre-mRNA-splicing factor of RES complex protein [Source:NCBI gene (formerly Entrezgene);Acc:840077]	-	-	-	-	GO:0005634//nucleus;GO:0005684//U2-type spliceosomal complex;GO:0070274//RES complex	GO:0003674//molecular_function	GO:0000398//mRNA splicing, via spliceosome	--
MA_87268g0010	1	915	651	AT5G02500	271	692	4e-86	0.58	/	250	885	/	158	373	HSC70-1	heat shock cognate protein 70-1 [Source:NCBI gene (formerly Entrezgene);Acc:831020]	Genetic Information Processing;Genetic Information Processing;Cellular Processes	Folding, sorting and degradation;Transcription;Transport and catabolism	ko04141//Protein processing in endoplasmic reticulum;ko03040//Spliceosome;ko04144//Endocytosis	K03283;K03283;K03283	GO:0000325//plant-type vacuole;GO:0005634//nucleus;GO:0005730//nucleolus;GO:0005737//cytoplasm;GO:0005794//Golgi apparatus;GO:0005829//cytosol;GO:0005886//plasma membrane;GO:0009505//plant-type cell wall;GO:0009506//plasmodesma;GO:0009507//chloroplast;GO:0022626//cytosolic ribosome;GO:0048046//apoplast	GO:0000166//nucleotide binding;GO:0002020//protease binding;GO:0003729//mRNA binding;GO:0005515//protein binding;GO:0005524//ATP binding;GO:0016887//ATP hydrolysis activity;GO:0031072//heat shock protein binding;GO:0044183//protein folding chaperone;GO:0051082//unfolded protein binding;GO:0051787//misfolded protein binding;GO:0140662//ATP-dependent protein folding chaperone	GO:0006457//protein folding;GO:0006950//response to stress;GO:0006952//defense response;GO:0009408//response to heat;GO:0009615//response to virus;GO:0010187//negative regulation of seed germination;GO:0010286//heat acclimation;GO:0034620//cellular response to unfolded protein;GO:0042026//protein refolding;GO:0042742//defense response to bacterium;GO:0050832//defense response to fungus;GO:0051085…	--
MA_872728g0010	1	805	323	AT3G56170	276	705	1e-92	0.53	/	2	796	/	59	322	CAN	Ca-2+ dependent nuclease [Source:NCBI gene (formerly Entrezgene);Acc:824783]	-	-	-	-	GO:0005737//cytoplasm;GO:0005886//plasma membrane;GO:0016020//membrane	GO:0003676//nucleic acid binding;GO:0004518//nuclease activity;GO:0004519//endonuclease activity;GO:0005515//protein binding;GO:0016787//hydrolase activity;GO:0046872//metal ion binding	GO:0090305//nucleic acid phosphodiester bond hydrolysis	--
MA_8728783g0010	1	953	597	AT5G60640	295	755	7e-96	0.58	/	117	950	/	192	469	PDIL1-4	PDI-like 1-4 [Source:NCBI gene (formerly Entrezgene);Acc:836185]	Genetic Information Processing	Folding, sorting and degradation	ko04141//Protein processing in endoplasmic reticulum	K09580	GO:0000325//plant-type vacuole;GO:0005576//extracellular region;GO:0005634//nucleus;GO:0005739//mitochondrion;GO:0005773//vacuole;GO:0005783//endoplasmic reticulum;GO:0005788//endoplasmic reticulum lumen;GO:0009536//plastid;GO:0099503//secretory vesicle	GO:0003756//protein disulfide isomerase activity;GO:0016853//isomerase activity	GO:0006457//protein folding;GO:0034976//response to endoplasmic reticulum stress	--
MA_87289g0010	1	430	407	AT2G47900	158	400	8e-48	0.54	/	1	426	/	10	143	TLP3	tubby like protein 3 [Source:NCBI gene (formerly Entrezgene);Acc:819402]	-	-	-	-	GO:0005634//nucleus;GO:0005654//nucleoplasm;GO:0005737//cytoplasm;GO:0005829//cytosol;GO:0005886//plasma membrane;GO:0009536//plastid;GO:0016020//membrane	GO:0000976//transcription cis-regulatory region binding;GO:0005515//protein binding	GO:0006355//regulation of transcription, DNA-templated;GO:0009620//response to fungus;GO:0009651//response to salt stress;GO:0042542//response to hydrogen peroxide;GO:0071470//cellular response to osmotic stress	--
MA_8729g0010	1	2316	747	AT5G39710	301	770	6e-91	0.28	/	271	2241	/	31	669	EMB2745	Tetratricopeptide repeat (TPR)-like superfamily protein [Source:NCBI gene (formerly Entrezgene);Acc:833967]	-	-	-	-	GO:0005739//mitochondrion	GO:0005515//protein binding	-	--
MA_87294g0010	1	1410	447	AT3G61590	50.4	119	1e-06	0.24	/	502	1107	/	54	261	HWS	Galactose oxidase/kelch repeat superfamily protein [Source:NCBI gene (formerly Entrezgene);Acc:825332]	-	-	-	-	GO:0016020//membrane	GO:0004842//ubiquitin-protein transferase activity;GO:0005515//protein binding	GO:0016567//protein ubiquitination;GO:0035195//gene silencing by miRNA;GO:0099402//plant organ development	--
MA_873g0010	1	543	876	AT1G51910	81.6	200	2e-18	0.33	/	82	531	/	25	176	At1g51860	Leucine-rich repeat protein kinase family protein [Source:NCBI gene (formerly Entrezgene);Acc:841618]	-	-	-	-	GO:0016020//membrane	GO:0000166//nucleotide binding;GO:0004672//protein kinase activity;GO:0004674//protein serine/threonine kinase activity;GO:0005524//ATP binding;GO:0016301//kinase activity;GO:0016740//transferase activity	GO:0006468//protein phosphorylation;GO:0016310//phosphorylation	--
MA_8731100g0010	1	907	1141	AT3G24240	185	469	1e-52	0.41	/	3	902	/	121	420	RCH2	Leucine-rich repeat receptor-like protein kinase family protein [Source:NCBI gene (formerly Entrezgene);Acc:822011]	-	-	-	-	GO:0005886//plasma membrane;GO:0016020//membrane	GO:0000166//nucleotide binding;GO:0001653//peptide receptor activity;GO:0004672//protein kinase activity;GO:0004674//protein serine/threonine kinase activity;GO:0005515//protein binding;GO:0005524//ATP binding;GO:0016301//kinase activity;GO:0016740//transferase activity;GO:0042277//peptide binding;GO:0106310//protein serine kinase activity	GO:0006468//protein phosphorylation;GO:0010074//maintenance of meristem identity;GO:0010078//maintenance of root meristem identity;GO:0010082//regulation of root meristem growth;GO:0010449//root meristem growth;GO:0016310//phosphorylation;GO:2000280//regulation of root development	--
MA_873136g0010	1	276	445	AT3G62830	160	405	4e-49	0.8	/	1	273	/	336	426	AUD1	NAD(P)-binding Rossmann-fold superfamily protein [Source:NCBI gene (formerly Entrezgene);Acc:825458]	Metabolism;Metabolism	Global and overview maps;Carbohydrate metabolism	ko01100//Metabolic pathways;ko00520//Amino sugar and nucleotide sugar metabolism	K08678;K08678	GO:0000138//Golgi trans cisterna;GO:0000139//Golgi membrane;GO:0005737//cytoplasm;GO:0005768//endosome;GO:0005794//Golgi apparatus;GO:0005802//trans-Golgi network;GO:0005886//plasma membrane;GO:0016020//membrane;GO:0032580//Golgi cisterna membrane	GO:0008460//dTDP-glucose 4,6-dehydratase activity;GO:0016829//lyase activity;GO:0016831//carboxy-lyase activity;GO:0048040//UDP-glucuronate decarboxylase activity;GO:0070403//NAD+ binding	GO:0019305//dTDP-rhamnose biosynthetic process;GO:0033320//UDP-D-xylose biosynthetic process;GO:0042732//D-xylose metabolic process	--
MA_8731742g0010	1	404	1012	AT2G17510	44.3	103	6e-06	0.31	/	9	269	/	245	327	EMB2763	ribonuclease II family protein [Source:NCBI gene (formerly Entrezgene);Acc:816257]	Genetic Information Processing	Folding, sorting and degradation	ko03018//RNA degradation	K12585	GO:0000176//nuclear exosome (RNase complex);GO:0000177//cytoplasmic exosome (RNase complex);GO:0000178//exosome (RNase complex);GO:0005634//nucleus	GO:0000175//3'-5'-exoribonuclease activity;GO:0003723//RNA binding;GO:0004518//nuclease activity;GO:0004519//endonuclease activity;GO:0004527//exonuclease activity;GO:0004540//ribonuclease activity;GO:0016787//hydrolase activity;GO:0046872//metal ion binding	GO:0006364//rRNA processing;GO:0016075//rRNA catabolic process;GO:0090305//nucleic acid phosphodiester bond hydrolysis;GO:0090501//RNA phosphodiester bond hydrolysis;GO:0090503//RNA phosphodiester bond hydrolysis, exonucleolytic	--
MA_8732g0010	1	1080	267	AT2G42760	79.3	194	9e-17	0.36	/	652	1065	/	97	265	--	DUF1685 family protein [Source:NCBI gene (formerly Entrezgene);Acc:818876]	-	-	-	-	-	GO:0003674//molecular_function	-	--
MA_8732142g0010	1	183	527	AT1G79360	78.2	191	5e-19	0.65	/	6	176	/	162	218	2023-10-02	organic cation/carnitine transporter 2 [Source:NCBI gene (formerly Entrezgene);Acc:844274]	-	-	-	-	GO:0005773//vacuole;GO:0005774//vacuolar membrane;GO:0009705//plant-type vacuole membrane;GO:0016020//membrane;GO:0016021//integral component of membrane	GO:0000166//nucleotide binding;GO:0005524//ATP binding;GO:0022857//transmembrane transporter activity	GO:0006811//ion transport;GO:0055085//transmembrane transport	--
MA_873234g0010	1	477	156	AT1G48320	168	425	3e-54	0.51	/	13	474	/	12	156	DHNAT1	Thioesterase superfamily protein [Source:NCBI gene (formerly Entrezgene);Acc:841252]	Metabolism;Metabolism;Metabolism	Global and overview maps;Global and overview maps;Metabolism of cofactors and vitamins	ko01100//Metabolic pathways;ko01110//Biosynthesis of secondary metabolites;ko00130//Ubiquinone and other terpenoid-quinone biosynthesis	K19222;K19222;K19222	GO:0005777//peroxisome	GO:0016787//hydrolase activity;GO:0061522//1,4-dihydroxy-2-naphthoyl-CoA thioesterase activity	GO:0042372//phylloquinone biosynthetic process;GO:0051289//protein homotetramerization	--
MA_873302g0010	1	420	380	AT1G52510	64.7	156	5e-13	0.67	/	190	321	/	48	92	dhmA2	alpha/beta-Hydrolases superfamily protein [Source:NCBI gene (formerly Entrezgene);Acc:841682]	-	-	-	-	GO:0005634//nucleus;GO:0009507//chloroplast;GO:0009570//chloroplast stroma;GO:0009941//chloroplast envelope	GO:0003674//molecular_function;GO:0003824//catalytic activity	-	--
MA_873344g0010	1	472	320	AT4G06676	126	316	6e-36	0.55	/	55	396	/	150	257	At4g06676	etoposide-induced protein [Source:NCBI gene (formerly Entrezgene);Acc:826112]	-	-	-	-	GO:0005783//endoplasmic reticulum;GO:0016020//membrane	-	GO:0016236//macroautophagy	--
MA_8734016g0010	1	269	540	AT1G24160	93.2	230	7e-24	0.58	/	40	267	/	18	89	--	triadin [Source:NCBI gene (formerly Entrezgene);Acc:839029]	-	-	-	-	GO:0009506//plasmodesma	-	-	--
MA_8734201g0010	1	399	405	AT1G12850	48.5	114	2e-07	0.45	/	1	159	/	209	261	--	Phosphoglycerate mutase family protein [Source:NCBI gene (formerly Entrezgene);Acc:837842]	-	-	-	-	-	GO:0003674//molecular_function	-	--
MA_87349g0010	1	540	183	AT2G32020	133	334	9e-40	0.36	/	1	534	/	1	177	yoaA	Acyl-CoA N-acyltransferases (NAT) superfamily protein [Source:NCBI gene (formerly Entrezgene);Acc:817762]	-	-	-	-	-	GO:0005515//protein binding;GO:0016407//acetyltransferase activity;GO:0016740//transferase activity	GO:0009737//response to abscisic acid	--
MA_8734944g0010	1	264	355	AT1G22800	55.5	132	1e-10	0.63	/	43	168	/	52	94	At1g22800	S-adenosyl-L-methionine-dependent methyltransferases superfamily protein [Source:NCBI gene (formerly Entrezgene);Acc:838886]	-	-	-	-	GO:0005739//mitochondrion	GO:0003674//molecular_function;GO:0008168//methyltransferase activity;GO:0016740//transferase activity	GO:0032259//methylation;GO:0032981//mitochondrial respiratory chain complex I assembly;GO:0071704//organic substance metabolic process	--
MA_8735g0010	1	194	124	AT1G09815	85.5	210	1e-23	0.56	/	3	191	/	62	124	POLD4	polymerase delta 4 [Source:NCBI gene (formerly Entrezgene);Acc:837513]	Genetic Information Processing;Genetic Information Processing;Genetic Information Processing;Genetic Information Processing;Genetic Information Processing	Replication and repair;Replication and repair;Replication and repair;Replication and repair;Replication and repair	ko03420//Nucleotide excision repair;ko03440//Homologous recombination;ko03030//DNA replication;ko03410//Base excision repair;ko03430//Mismatch repair	K03505;K03505;K03505;K03505;K03505	GO:0043625//delta DNA polymerase complex	GO:0003887//DNA-directed DNA polymerase activity	GO:0000731//DNA synthesis involved in DNA repair;GO:0006260//DNA replication;GO:0006261//DNA-dependent DNA replication	--
MA_8736245g0010	1	226	602	AT5G12290	100	250	1e-26	0.73	/	2	226	/	418	492	DGS1	dgd1 suppressor 1 [Source:NCBI gene (formerly Entrezgene);Acc:831104]	-	-	-	-	GO:0005739//mitochondrion;GO:0005741//mitochondrial outer membrane;GO:0016020//membrane;GO:0032991//protein-containing complex	GO:0003674//molecular_function	GO:0007005//mitochondrion organization;GO:0009414//response to water deprivation;GO:0019375//galactolipid biosynthetic process;GO:0050665//hydrogen peroxide biosynthetic process	--
MA_8736261g0010	1	763	438	AT3G60500	293	749	7e-98	0.71	/	2	703	/	47	280	CER7	3'-5'-exoribonuclease family protein [Source:NCBI gene (formerly Entrezgene);Acc:825221]	Genetic Information Processing	Folding, sorting and degradation	ko03018//RNA degradation	K03678	GO:0000176//nuclear exosome (RNase complex);GO:0000177//cytoplasmic exosome (RNase complex);GO:0000178//exosome (RNase complex);GO:0005634//nucleus;GO:0005737//cytoplasm;GO:0005829//cytosol	GO:0000175//3'-5'-exoribonuclease activity;GO:0003723//RNA binding	GO:0000467//exonucleolytic trimming to generate mature 3'-end of 5.8S rRNA from tricistronic rRNA transcript (SSU-rRNA, 5.8S rRNA, LSU-rRNA);GO:0006396//RNA processing;GO:0016075//rRNA catabolic process;GO:0034427//nuclear-transcribed mRNA catabolic process, exonucleolytic, 3'-5';GO:0034473//U1 snRNA 3'-end processing;GO:0034475//U4 snRNA 3'-end processing;GO:0034476//U5 snRNA 3'-end processing;G…	--
MA_87371g0010	1	2697	752	AT1G67580	627	1617	0	0.6	/	826	2598	/	191	743	CDKG-2	Protein kinase superfamily protein [Source:NCBI gene (formerly Entrezgene);Acc:843079]	-	-	-	-	GO:0005634//nucleus	GO:0000166//nucleotide binding;GO:0004672//protein kinase activity;GO:0004674//protein serine/threonine kinase activity;GO:0004693//cyclin-dependent protein serine/threonine kinase activity;GO:0005515//protein binding;GO:0005524//ATP binding;GO:0016301//kinase activity;GO:0016740//transferase activity	GO:0006468//protein phosphorylation;GO:0007346//regulation of mitotic cell cycle;GO:0016310//phosphorylation;GO:0048586//regulation of long-day photoperiodism, flowering;GO:0071472//cellular response to salt stress	--
MA_873737g0010	1	849	1196	AT3G49500	268	684	4e-82	0.55	/	1	777	/	915	1172	RDR6	RNA-dependent RNA polymerase 6 [Source:NCBI gene (formerly Entrezgene);Acc:824112]	-	-	-	-	GO:0005634//nucleus;GO:0031380//nuclear RNA-directed RNA polymerase complex	GO:0003676//nucleic acid binding;GO:0003723//RNA binding;GO:0003887//DNA-directed DNA polymerase activity;GO:0003968//RNA-directed 5'-3' RNA polymerase activity;GO:0016740//transferase activity;GO:0016779//nucleotidyltransferase activity	GO:0001172//transcription, RNA-templated;GO:0006952//defense response;GO:0009616//RNAi-mediated antiviral immune response;GO:0010267//production of ta-siRNAs involved in RNA interference;GO:0030422//production of siRNA involved in RNA interference;GO:0031047//gene silencing by RNA;GO:0035194//post-transcriptional gene silencing by RNA;GO:0048366//leaf development;GO:0048467//gynoecium development…	--
MA_8738015g0010	1	358	330	AT2G03390	88.2	217	5e-22	0.67	/	142	315	/	265	322	CLPF	uvrB/uvrC motif-containing protein [Source:NCBI gene (formerly Entrezgene);Acc:814868]	-	-	-	-	GO:0009507//chloroplast;GO:0009536//plastid;GO:0009840//chloroplastic endopeptidase Clp complex	GO:0003677//DNA binding;GO:0005515//protein binding	-	--
MA_8738382g0010	1	591	788	AT5G66030	148	374	1e-41	0.46	/	10	591	/	424	617	ATGRIP	Golgi-localized GRIP domain-containing protein [Source:NCBI gene (formerly Entrezgene);Acc:836733]	-	-	-	-	GO:0005794//Golgi apparatus;GO:0005802//trans-Golgi network	GO:0005515//protein binding	GO:0007131//reciprocal meiotic recombination;GO:0048193//Golgi vesicle transport	--
MA_873857g0010	1	309	99	AT4G23496	70.5	171	2e-17	0.77	/	165	293	/	56	99	SP1L5	SPIRAL1-like5 [Source:NCBI gene (formerly Entrezgene);Acc:828449]	-	-	-	-	GO:0005874//microtubule;GO:0010005//cortical microtubule, transverse to long axis	-	GO:0043622//cortical microtubule organization	--
MA_87389g0010	1	475	633	AT3G48390	233	593	4e-74	0.75	/	2	439	/	488	633	MRF4	MA3 domain-containing protein [Source:NCBI gene (formerly Entrezgene);Acc:823997]	-	-	-	-	GO:0005634//nucleus;GO:0005737//cytoplasm;GO:0005829//cytosol	GO:0005515//protein binding;GO:0043022//ribosome binding	GO:0006417//regulation of translation;GO:0009646//response to absence of light;GO:0045892//negative regulation of transcription, DNA-templated;GO:0090549//response to carbon starvation	--
MA_8739499g0010	1	822	461	AT5G17540	127	318	1e-33	0.38	/	4	600	/	3	218	CHAT	HXXXD-type acyl-transferase family protein [Source:NCBI gene (formerly Entrezgene);Acc:831620]	-	-	-	-	-	GO:0016747//acyltransferase activity, transferring groups other than amino-acyl groups	GO:0008150//biological_process	--
MA_873965g0010	1	360	689	AT5G49530	48.5	114	1e-07	0.46	/	7	165	/	196	252	--	SIN-like family protein [Source:NCBI gene (formerly Entrezgene);Acc:835014]	Genetic Information Processing	Transcription	ko03020//RNA polymerase	K14721	GO:0005634//nucleus;GO:0005666//RNA polymerase III complex	-	GO:0006351//transcription, DNA-templated	--
MA_874g0010	1	1257	440	AT5G22540	55.8	133	2e-08	0.23	/	46	999	/	35	360	At3g47200	transmembrane protein, putative (DUF247) [Source:NCBI gene (formerly Entrezgene);Acc:832315]	-	-	-	-	GO:0005575//cellular_component;GO:0016020//membrane	GO:0003674//molecular_function	GO:0042742//defense response to bacterium	--
MA_87403g0010	1	342	204	AT1G01490	51.2	121	5e-09	0.51	/	7	177	/	30	86	HIPP39	Heavy metal transport/detoxification superfamily protein [Source:NCBI gene (formerly Entrezgene);Acc:839440]	-	-	-	-	-	GO:0046872//metal ion binding	-	--
MA_874070g0010	1	1246	1509	AT2G38770	50.4	119	2e-06	0.3	/	7	315	/	873	973	EMB2765	P-loop containing nucleoside triphosphate hydrolases superfamily protein [Source:NCBI gene (formerly Entrezgene);Acc:818459]	Genetic Information Processing	Transcription	ko03040//Spliceosome	K12874	GO:0005634//nucleus;GO:0005681//spliceosomal complex;GO:0005794//Golgi apparatus;GO:0071013//catalytic step 2 spliceosome	GO:0003723//RNA binding;GO:0003729//mRNA binding;GO:0004386//helicase activity;GO:0016787//hydrolase activity	GO:0000398//mRNA splicing, via spliceosome;GO:0006397//mRNA processing;GO:0008380//RNA splicing	--
MA_87408g0010	1	273	711	AT1G09880	102	253	7e-27	0.49	/	1	258	/	409	494	--	Rhamnogalacturonate lyase family protein [Source:NCBI gene (formerly Entrezgene);Acc:837520]	-	-	-	-	GO:0005576//extracellular region	GO:0003824//catalytic activity;GO:0016829//lyase activity;GO:0030246//carbohydrate binding;GO:0102210//rhamnogalacturonan endolyase activity	GO:0005975//carbohydrate metabolic process;GO:1901575//organic substance catabolic process	--
MA_874084g0010	1	396	298	AT5G37660	57.8	138	8e-11	0.3	/	82	393	/	37	139	PDLP7	plasmodesmata-located protein 7 [Source:NCBI gene (formerly Entrezgene);Acc:833744]	-	-	-	-	GO:0005886//plasma membrane;GO:0009506//plasmodesma;GO:0016020//membrane;GO:0070161//anchoring junction	-	-	--
MA_8741g0010	1	2343	760	AT1G20230	618	1593	0	0.39	/	58	2340	/	1	760	PCMP-H21	Pentatricopeptide repeat (PPR) superfamily protein [Source:NCBI gene (formerly Entrezgene);Acc:838612]	-	-	-	-	-	GO:0005515//protein binding;GO:0008270//zinc ion binding	-	--
MA_8741287g0010	1	906	544	AT4G05160	328	841	1e-109	0.52	/	1	906	/	33	338	4CLL7	AMP-dependent synthetase and ligase family protein [Source:NCBI gene (formerly Entrezgene);Acc:825864]	Metabolism;Metabolism;Metabolism;Metabolism	Global and overview maps;Global and overview maps;Biosynthesis of other secondary metabolites;Metabolism of cofactors and vitamins	ko01100//Metabolic pathways;ko01110//Biosynthesis of secondary metabolites;ko00940//Phenylpropanoid biosynthesis;ko00130//Ubiquinone and other terpenoid-quinone biosynthesis	K01904;K01904;K01904;K01904	GO:0005777//peroxisome	GO:0000166//nucleotide binding;GO:0004321//fatty-acyl-CoA synthase activity;GO:0005524//ATP binding;GO:0016405//CoA-ligase activity;GO:0016874//ligase activity	GO:0006629//lipid metabolic process;GO:0006631//fatty acid metabolic process;GO:0006633//fatty acid biosynthetic process;GO:0009695//jasmonic acid biosynthetic process;GO:0031408//oxylipin biosynthetic process	--
MA_8741307g0010	1	570	651	AT1G79740	47	110	2e-06	0.35	/	353	568	/	105	173	--	hAT transposon superfamily [Source:NCBI gene (formerly Entrezgene);Acc:844313]	-	-	-	-	GO:0005634//nucleus;GO:0005829//cytosol	GO:0003677//DNA binding;GO:0046872//metal ion binding;GO:0046983//protein dimerization activity	-	--
MA_874170g0010	1	597	343	AT4G26980	93.2	230	1e-22	0.45	/	199	588	/	5	133	--	RNI-like superfamily protein [Source:NCBI gene (formerly Entrezgene);Acc:828806]	-	-	-	-	GO:0019005//SCF ubiquitin ligase complex	GO:0003674//molecular_function	GO:0031146//SCF-dependent proteasomal ubiquitin-dependent protein catabolic process	--
MA_8741822g0010	1	647	548	AT5G15270	161	408	8e-47	0.43	/	3	605	/	257	452	RCF3	RNA-binding KH domain-containing protein [Source:NCBI gene (formerly Entrezgene);Acc:831379]	-	-	-	-	GO:0005634//nucleus;GO:0005737//cytoplasm	GO:0003676//nucleic acid binding;GO:0003723//RNA binding;GO:0003729//mRNA binding	GO:0010468//regulation of gene expression	--
MA_8742296g0010	1	237	556	AT5G18070	104	259	5e-28	0.65	/	1	234	/	476	553	DRT101	phosphoglucosamine mutase-like protein [Source:NCBI gene (formerly Entrezgene);Acc:831926]	Metabolism;Metabolism	Global and overview maps;Carbohydrate metabolism	ko01100//Metabolic pathways;ko00520//Amino sugar and nucleotide sugar metabolism	K01836;K01836	GO:0005739//mitochondrion;GO:0009506//plasmodesma	GO:0003824//catalytic activity;GO:0004610//phosphoacetylglucosamine mutase activity;GO:0016853//isomerase activity;GO:0016868//intramolecular transferase activity, phosphotransferases;GO:0046872//metal ion binding	GO:0005975//carbohydrate metabolic process;GO:0006048//UDP-N-acetylglucosamine biosynthetic process;GO:0006281//DNA repair;GO:0006974//cellular response to DNA damage stimulus;GO:0071704//organic substance metabolic process	--
MA_8742931g0010	1	452	447	AT1G42970	178	452	4e-55	0.65	/	1	450	/	254	402	GAPB	glyceraldehyde-3-phosphate dehydrogenase B subunit [Source:NCBI gene (formerly Entrezgene);Acc:840895]	Metabolism;Metabolism;Metabolism	Global and overview maps;Global and overview maps;Energy metabolism	ko01100//Metabolic pathways;ko01200//Carbon metabolism;ko00710//Carbon fixation in photosynthetic organisms	K05298;K05298;K05298	GO:0005634//nucleus;GO:0009507//chloroplast;GO:0009535//chloroplast thylakoid membrane;GO:0009536//plastid;GO:0009570//chloroplast stroma;GO:0009941//chloroplast envelope;GO:0010319//stromule;GO:0016020//membrane;GO:0031969//chloroplast membrane;GO:0048046//apoplast	GO:0003729//mRNA binding;GO:0004365//glyceraldehyde-3-phosphate dehydrogenase (NAD+) (phosphorylating) activity;GO:0016491//oxidoreductase activity;GO:0016620//oxidoreductase activity, acting on the aldehyde or oxo group of donors, NAD or NADP as acceptor;GO:0047100//glyceraldehyde-3-phosphate dehydrogenase (NADP+) (phosphorylating) activity;GO:0050661//NADP binding;GO:0051287//NAD binding;GO:190…	GO:0006006//glucose metabolic process;GO:0009409//response to cold;GO:0009416//response to light stimulus;GO:0009744//response to sucrose;GO:0019253//reductive pentose-phosphate cycle	--
MA_874477g0010	1	286	469	AT1G72280	119	297	4e-33	0.7	/	2	238	/	368	446	ERO1	endoplasmic reticulum oxidoreductins 1 [Source:NCBI gene (formerly Entrezgene);Acc:843560]	Genetic Information Processing	Folding, sorting and degradation	ko04141//Protein processing in endoplasmic reticulum	K10950	GO:0005783//endoplasmic reticulum;GO:0005789//endoplasmic reticulum membrane;GO:0016020//membrane	GO:0005515//protein binding;GO:0015035//protein-disulfide reductase activity;GO:0016491//oxidoreductase activity;GO:0016972//thiol oxidase activity;GO:0071949//FAD binding	GO:0034975//protein folding in endoplasmic reticulum	--
MA_8745755g0010	1	219	488	AT5G16700	64.7	156	5e-14	0.62	/	67	216	/	21	69	--	Glycosyl hydrolase superfamily protein [Source:NCBI gene (formerly Entrezgene);Acc:831531]	-	-	-	-	GO:0005576//extracellular region	GO:0004553//hydrolase activity, hydrolyzing O-glycosyl compounds;GO:0016787//hydrolase activity;GO:0016798//hydrolase activity, acting on glycosyl bonds;GO:0016985//mannan endo-1,4-beta-mannosidase activity	GO:0008152//metabolic process;GO:0071704//organic substance metabolic process	--
MA_874624g0010	1	1260	651	AT1G79740	71.6	174	3e-13	0.26	/	487	1197	/	371	598	--	hAT transposon superfamily [Source:NCBI gene (formerly Entrezgene);Acc:844313]	-	-	-	-	GO:0005634//nucleus;GO:0005829//cytosol	GO:0003677//DNA binding;GO:0046872//metal ion binding;GO:0046983//protein dimerization activity	-	--
MA_87468g0010	1	210	191	AT5G38890	97.1	240	3e-27	0.65	/	1	207	/	105	173	csl4	Nucleic acid-binding, OB-fold-like protein [Source:NCBI gene (formerly Entrezgene);Acc:833880]	Genetic Information Processing	Folding, sorting and degradation	ko03018//RNA degradation	K07573	GO:0000176//nuclear exosome (RNase complex);GO:0000178//exosome (RNase complex);GO:0005737//cytoplasm;GO:0009536//plastid	GO:0003676//nucleic acid binding;GO:0003723//RNA binding	GO:0006396//RNA processing	--
MA_874696g0010	1	569	936	AT1G44900	291	746	9e-94	0.85	/	3	566	/	553	737	MCM2	minichromosome maintenance (MCM2/3/5) family protein [Source:NCBI gene (formerly Entrezgene);Acc:841056]	Genetic Information Processing	Replication and repair	ko03030//DNA replication	K02540	GO:0000347//THO complex;GO:0000785//chromatin;GO:0005634//nucleus;GO:0042555//MCM complex	GO:0000166//nucleotide binding;GO:0003677//DNA binding;GO:0003697//single-stranded DNA binding;GO:0004386//helicase activity;GO:0005515//protein binding;GO:0005524//ATP binding;GO:0016787//hydrolase activity;GO:0016887//ATP hydrolysis activity;GO:0017116//single-stranded DNA helicase activity;GO:0043138//3'-5' DNA helicase activity;GO:0046872//metal ion binding	GO:0000727//double-strand break repair via break-induced replication;GO:0006260//DNA replication;GO:0006268//DNA unwinding involved in DNA replication;GO:0006270//DNA replication initiation;GO:0007049//cell cycle;GO:0009793//embryo development ending in seed dormancy;GO:0010082//regulation of root meristem growth;GO:0032508//DNA duplex unwinding;GO:0042127//regulation of cell population prolifera…	--
MA_87479g0010	1	1266	387	AT5G23060	312	800	1e-103	0.5	/	154	1185	/	21	369	CaS	calcium sensing receptor [Source:NCBI gene (formerly Entrezgene);Acc:832370]	-	-	-	-	GO:0005739//mitochondrion;GO:0009507//chloroplast;GO:0009534//chloroplast thylakoid;GO:0009535//chloroplast thylakoid membrane;GO:0009536//plastid;GO:0009579//thylakoid;GO:0016020//membrane	-	GO:0009704//de-etiolation;GO:0071277//cellular response to calcium ion;GO:0090333//regulation of stomatal closure	--
MA_8748023g0010	1	237	181	AT1G09150	140	352	3e-44	0.82	/	1	234	/	78	155	mcts1	pseudouridine synthase and archaeosine transglycosylase (PUA) domain-containing protein [Source:NCBI gene (formerly Entrezgene);Acc:837434]	-	-	-	-	GO:0005737//cytoplasm	GO:0003723//RNA binding	GO:0001731//formation of translation preinitiation complex	--
MA_8749g0010	1	597	191	AT4G20780	148	374	2e-45	0.51	/	76	594	/	13	191	CML42	calmodulin like 42 [Source:NCBI gene (formerly Entrezgene);Acc:827826]	Organismal Systems	Environmental adaptation	ko04626//Plant-pathogen interaction	K13448	-	GO:0005509//calcium ion binding;GO:0005515//protein binding;GO:0046872//metal ion binding	GO:0010091//trichome branching	--
MA_874923g0010	1	354	492	AT4G09520	144	364	3e-42	0.75	/	31	336	/	5	106	apgM	Cofactor-independent phosphoglycerate mutase [Source:NCBI gene (formerly Entrezgene);Acc:826536]	-	-	-	-	GO:0005575//cellular_component	GO:0003824//catalytic activity;GO:0046537//2,3-bisphosphoglycerate-independent phosphoglycerate mutase activity;GO:0046872//metal ion binding	GO:0006096//glycolytic process	--
MA_874956g0010	1	669	227	AT1G10360	68.6	166	4e-14	0.36	/	286	618	/	107	216	GSTU18	glutathione S-transferase TAU 18 [Source:NCBI gene (formerly Entrezgene);Acc:837575]	Metabolism;Metabolism	Global and overview maps;Metabolism of other amino acids	ko01100//Metabolic pathways;ko00480//Glutathione metabolism	K00799;K00799	GO:0005737//cytoplasm;GO:0005829//cytosol	GO:0004364//glutathione transferase activity;GO:0016740//transferase activity	GO:0006749//glutathione metabolic process;GO:0009407//toxin catabolic process;GO:0009636//response to toxic substance	--
MA_875075g0010	1	903	282	AT5G54240	288	737	2e-97	0.53	/	154	897	/	28	280	--	membrane lipoprotein lipid attachment site-like protein, putative (DUF1223) [Source:NCBI gene (formerly Entrezgene);Acc:835512]	-	-	-	-	GO:0005575//cellular_component	-	-	--
MA_8751g0010	1	207	415	AT5G46110	120	300	2e-34	0.82	/	1	204	/	239	306	APE2	Glucose-6-phosphate/phosphate translocator-like protein [Source:NCBI gene (formerly Entrezgene);Acc:834652]	-	-	-	-	GO:0005794//Golgi apparatus;GO:0009507//chloroplast;GO:0009536//plastid;GO:0016020//membrane;GO:0016021//integral component of membrane;GO:0031969//chloroplast membrane	GO:0015120//phosphoglycerate transmembrane transporter activity;GO:0015297//antiporter activity;GO:0015605//organophosphate ester transmembrane transporter activity;GO:0022857//transmembrane transporter activity;GO:0071917//triose-phosphate transmembrane transporter activity	GO:0008643//carbohydrate transport;GO:0009643//photosynthetic acclimation;GO:0015713//phosphoglycerate transmembrane transport;GO:0015748//organophosphate ester transport;GO:0035436//triose phosphate transmembrane transport;GO:0055085//transmembrane transport	--
MA_87523g0010	1	477	230	AT4G11150	210	535	5e-70	0.65	/	1	474	/	72	230	TUF	vacuolar ATP synthase subunit E1 [Source:NCBI gene (formerly Entrezgene);Acc:826716]	Metabolism;Metabolism;Cellular Processes	Global and overview maps;Energy metabolism;Transport and catabolism	ko01100//Metabolic pathways;ko00190//Oxidative phosphorylation;ko04145//Phagosome	K02150;K02150;K02150	GO:0000325//plant-type vacuole;GO:0005773//vacuole;GO:0005774//vacuolar membrane;GO:0005794//Golgi apparatus;GO:0005829//cytosol;GO:0009705//plant-type vacuole membrane;GO:0016020//membrane;GO:0022626//cytosolic ribosome;GO:0033178//proton-transporting two-sector ATPase complex, catalytic domain;GO:0042788//polysomal ribosome	GO:0003735//structural constituent of ribosome;GO:0046961//proton-transporting ATPase activity, rotational mechanism	GO:0006811//ion transport;GO:0007030//Golgi organization;GO:0009409//response to cold;GO:0009793//embryo development ending in seed dormancy;GO:0009832//plant-type cell wall biogenesis;GO:1902600//proton transmembrane transport	--
MA_8753143g0010	1	409	1027	AT5G50170	84.7	208	4e-20	0.39	/	86	403	/	856	959	At5g50170	C2 calcium/lipid-binding and GRAM domain containing protein [Source:NCBI gene (formerly Entrezgene);Acc:835082]	-	-	-	-	GO:0016020//membrane	-	-	--
MA_87534g0010	1	3681	828	AT1G49870	129	324	3e-30	0.46	/	313	888	/	18	206	--	myosin-2 heavy chain-like protein [Source:NCBI gene (formerly Entrezgene);Acc:841410]	-	-	-	-	-	-	-	--
MA_875536g0010	1	786	768	AT4G19380	117	292	1e-29	0.4	/	13	504	/	36	195	FAO4A	Long-chain fatty alcohol dehydrogenase family protein [Source:NCBI gene (formerly Entrezgene);Acc:827679]	-	-	-	-	GO:0016020//membrane	GO:0016491//oxidoreductase activity;GO:0016614//oxidoreductase activity, acting on CH-OH group of donors;GO:0046577//long-chain-alcohol oxidase activity;GO:0050660//flavin adenine dinucleotide binding	GO:0008150//biological_process	--
MA_87560g0010	1	2349	769	AT1G20160	464	1195	8e-153	0.42	/	148	2211	/	17	678	ATSBT5.2	Subtilisin-like serine endopeptidase family protein [Source:NCBI gene (formerly Entrezgene);Acc:838606]	-	-	-	-	GO:0005576//extracellular region;GO:0005768//endosome;GO:0048046//apoplast	GO:0004252//serine-type endopeptidase activity;GO:0005515//protein binding;GO:0008233//peptidase activity;GO:0008236//serine-type peptidase activity;GO:0008240//tripeptidyl-peptidase activity;GO:0016787//hydrolase activity	GO:0006508//proteolysis;GO:0010037//response to carbon dioxide;GO:1900425//negative regulation of defense response to bacterium;GO:2000038//regulation of stomatal complex development;GO:2000122//negative regulation of stomatal complex development	--
MA_875663g0010	1	576	1844	AT1G17450	86.7	213	7e-20	0.33	/	19	351	/	1073	1219	--	B-block binding subunit of TFIIIC [Source:NCBI gene (formerly Entrezgene);Acc:838317]	-	-	-	-	GO:0000127//transcription factor TFIIIC complex;GO:0005634//nucleus	GO:0003674//molecular_function;GO:0003677//DNA binding	GO:0006384//transcription initiation from RNA polymerase III promoter;GO:0042791//5S class rRNA transcription by RNA polymerase III	--
MA_8757313g0010	1	418	366	AT1G74460	174	442	2e-54	0.56	/	7	411	/	199	333	At1g74460	GDSL-like Lipase/Acylhydrolase superfamily protein [Source:NCBI gene (formerly Entrezgene);Acc:843787]	-	-	-	-	GO:0005576//extracellular region	GO:0016787//hydrolase activity;GO:0016788//hydrolase activity, acting on ester bonds	GO:0006629//lipid metabolic process;GO:0016042//lipid catabolic process	--
MA_8757791g0010	1	696	253	AT1G19180	57	136	9e-10	0.39	/	313	636	/	126	228	JAZ1	jasmonate-zim-domain protein 1 [Source:NCBI gene (formerly Entrezgene);Acc:838501]	Environmental Information Processing	Signal transduction	ko04075//Plant hormone signal transduction	K13464	GO:0005634//nucleus;GO:0005886//plasma membrane;GO:0016020//membrane	GO:0005515//protein binding;GO:0042802//identical protein binding	GO:0006952//defense response;GO:0009555//pollen development;GO:0009611//response to wounding;GO:0009753//response to jasmonic acid;GO:0009867//jasmonic acid mediated signaling pathway;GO:0009908//flower development;GO:0031347//regulation of defense response;GO:0042742//defense response to bacterium;GO:1900067//regulation of cellular response to alkaline pH;GO:2000022//regulation of jasmonic acid …	--
MA_8758266g0010	1	477	321	AT2G39840	264	675	6e-90	0.91	/	1	402	/	182	315	TOPP4	type one serine/threonine protein phosphatase 4 [Source:NCBI gene (formerly Entrezgene);Acc:818571]	Genetic Information Processing	Translation	ko03015//mRNA surveillance pathway	K06269	GO:0000164//protein phosphatase type 1 complex;GO:0005634//nucleus;GO:0005737//cytoplasm	GO:0004721//phosphoprotein phosphatase activity;GO:0004722//protein serine/threonine phosphatase activity;GO:0005515//protein binding;GO:0016787//hydrolase activity;GO:0017018//myosin phosphatase activity;GO:0046872//metal ion binding	GO:0006468//protein phosphorylation;GO:0006470//protein dephosphorylation;GO:0009740//gibberellic acid mediated signaling pathway;GO:0010161//red light signaling pathway;GO:0016311//dephosphorylation	--
MA_875861g0010	1	357	558	AT5G48385	68.9	167	9e-15	0.44	/	109	318	/	159	229	FRL3	FRIGIDA-like protein [Source:NCBI gene (formerly Entrezgene);Acc:834893]	-	-	-	-	GO:0009536//plastid	GO:0005515//protein binding	GO:0009908//flower development;GO:0030154//cell differentiation	--
MA_8758719g0010	1	414	642	AT5G48960	178	451	9e-54	0.79	/	43	351	/	153	255	Nt5dc3	HAD-superfamily hydrolase, subfamily IG, 5'-nucleotidase [Source:NCBI gene (formerly Entrezgene);Acc:834954]	-	-	-	-	GO:0009507//chloroplast;GO:0009570//chloroplast stroma	GO:0008253//5'-nucleotidase activity;GO:0016787//hydrolase activity;GO:0046872//metal ion binding	-	--
MA_8758739g0010	1	354	878	AT2G32940	93.2	230	3e-23	0.49	/	16	312	/	507	601	AGO6	Argonaute family protein [Source:NCBI gene (formerly Entrezgene);Acc:817856]	-	-	-	-	GO:0005634//nucleus;GO:0005737//cytoplasm;GO:1990904//ribonucleoprotein complex	GO:0003676//nucleic acid binding;GO:0003723//RNA binding;GO:0004521//endoribonuclease activity;GO:0005515//protein binding;GO:0035197//siRNA binding	GO:0006306//DNA methylation;GO:0006417//regulation of translation;GO:0006952//defense response;GO:0030422//production of siRNA involved in RNA interference;GO:0031047//gene silencing by RNA;GO:0035194//post-transcriptional gene silencing by RNA;GO:0051607//defense response to virus;GO:0090502//RNA phosphodiester bond hydrolysis, endonucleolytic	--
MA_87590g0010	1	1440	317	AT2G39050	159	401	9e-45	0.49	/	37	486	/	168	317	EULS3	hydroxyproline-rich glycoprotein family protein [Source:NCBI gene (formerly Entrezgene);Acc:818491]	-	-	-	-	GO:0005634//nucleus;GO:0005737//cytoplasm;GO:0005794//Golgi apparatus	GO:0005515//protein binding;GO:0030246//carbohydrate binding	GO:0042742//defense response to bacterium;GO:0090332//stomatal closure	--
MA_87592g0010	1	1056	357	AT2G21610	331	849	1e-112	0.53	/	178	1044	/	52	337	PE11	pectinesterase 11 [Source:NCBI gene (formerly Entrezgene);Acc:816699]	Metabolism;Metabolism	Global and overview maps;Carbohydrate metabolism	ko01100//Metabolic pathways;ko00040//Pentose and glucuronate interconversions	K01051;K01051	GO:0016020//membrane	GO:0016787//hydrolase activity;GO:0030599//pectinesterase activity;GO:0045330//aspartyl esterase activity;GO:0052689//carboxylic ester hydrolase activity	GO:0042545//cell wall modification;GO:0045490//pectin catabolic process	--
MA_8759343g0010	1	315	556	AT5G62530	174	441	3e-53	0.78	/	7	309	/	202	302	ALDH12A1	aldehyde dehydrogenase 12A1 [Source:NCBI gene (formerly Entrezgene);Acc:836373]	Metabolism;Metabolism;Metabolism	Global and overview maps;Amino acid metabolism;Amino acid metabolism	ko01100//Metabolic pathways;ko00330//Arginine and proline metabolism;ko00250//Alanine, aspartate and glutamate metabolism	K00294;K00294;K00294	GO:0005739//mitochondrion;GO:0005759//mitochondrial matrix;GO:0005829//cytosol;GO:0009536//plastid	GO:0003842//1-pyrroline-5-carboxylate dehydrogenase activity;GO:0004029//aldehyde dehydrogenase (NAD+) activity;GO:0008270//zinc ion binding;GO:0016491//oxidoreductase activity;GO:0016620//oxidoreductase activity, acting on the aldehyde or oxo group of donors, NAD or NADP as acceptor;GO:0050897//cobalt ion binding	GO:0006560//proline metabolic process;GO:0009651//response to salt stress;GO:0010133//proline catabolic process to glutamate;GO:0072593//reactive oxygen species metabolic process	--
MA_8759628g0010	1	362	293	AT2G39990	170	430	7e-54	0.68	/	9	359	/	7	130	EIF2	eukaryotic translation initiation factor 2 [Source:NCBI gene (formerly Entrezgene);Acc:818587]	-	-	-	-	GO:0005634//nucleus;GO:0005737//cytoplasm;GO:0005794//Golgi apparatus;GO:0005852//eukaryotic translation initiation factor 3 complex;GO:0016282//eukaryotic 43S preinitiation complex;GO:0033290//eukaryotic 48S preinitiation complex;GO:0071541//eukaryotic translation initiation factor 3 complex, eIF3m	GO:0003743//translation initiation factor activity;GO:0005515//protein binding;GO:0008233//peptidase activity;GO:0008237//metallopeptidase activity;GO:0031369//translation initiation factor binding	GO:0001732//formation of cytoplasmic translation initiation complex;GO:0002183//cytoplasmic translational initiation;GO:0006412//translation;GO:0006413//translational initiation;GO:0009744//response to sucrose;GO:0009793//embryo development ending in seed dormancy;GO:0009846//pollen germination	--
MA_8760260g0020	1	1107	1400	AT1G69550	136	342	5e-35	0.35	/	10	1041	/	876	1208	TAO1	disease resistance protein (TIR-NBS-LRR class) [Source:NCBI gene (formerly Entrezgene);Acc:843291]	-	-	-	-	GO:0005575//cellular_component;GO:0016020//membrane	GO:0000166//nucleotide binding;GO:0005515//protein binding;GO:0005524//ATP binding;GO:0043531//ADP binding	GO:0006952//defense response;GO:0007165//signal transduction	--
MA_8761892g0010	1	441	375	AT3G18850	114	286	3e-31	0.42	/	4	390	/	239	368	LPAT5	lysophosphatidyl acyltransferase 5 [Source:NCBI gene (formerly Entrezgene);Acc:821418]	Metabolism;Metabolism;Metabolism;Metabolism	Global and overview maps;Global and overview maps;Lipid metabolism;Lipid metabolism	ko01100//Metabolic pathways;ko01110//Biosynthesis of secondary metabolites;ko00564//Glycerophospholipid metabolism;ko00561//Glycerolipid metabolism	K13513;K13513;K13513;K13513	GO:0012505//endomembrane system;GO:0016020//membrane	GO:0003841//1-acylglycerol-3-phosphate O-acyltransferase activity;GO:0016740//transferase activity;GO:0016746//acyltransferase activity	GO:0006629//lipid metabolic process;GO:0008654//phospholipid biosynthetic process;GO:0016024//CDP-diacylglycerol biosynthetic process	--
MA_87628g0010	1	297	670	AT3G20780	88.2	217	8e-22	0.63	/	1	210	/	89	158	TOP6B	topoisomerase 6 subunit B [Source:NCBI gene (formerly Entrezgene);Acc:821626]	-	-	-	-	GO:0005634//nucleus;GO:0005829//cytosol;GO:0009330//DNA topoisomerase type II (double strand cut, ATP-hydrolyzing) complex;GO:0015935//small ribosomal subunit	GO:0000166//nucleotide binding;GO:0003677//DNA binding;GO:0003916//DNA topoisomerase activity;GO:0003918//DNA topoisomerase type II (double strand cut, ATP-hydrolyzing) activity;GO:0005515//protein binding;GO:0005524//ATP binding;GO:0016853//isomerase activity;GO:0042802//identical protein binding;GO:0042803//protein homodimerization activity	GO:0000902//cell morphogenesis;GO:0006265//DNA topological change;GO:0007389//pattern specification process;GO:0009741//response to brassinosteroid;GO:0010026//trichome differentiation;GO:0042023//DNA endoreduplication	--
MA_8763082g0010	1	312	202	AT2G33470	95.1	235	7e-26	0.71	/	97	270	/	1	58	GLTP1	glycolipid transfer protein 1 [Source:NCBI gene (formerly Entrezgene);Acc:817912]	-	-	-	-	GO:0005737//cytoplasm;GO:0005829//cytosol;GO:0005886//plasma membrane	GO:0120013//lipid transfer activity;GO:1902387//ceramide 1-phosphate binding;GO:1902388//ceramide 1-phosphate transfer activity	GO:0006869//lipid transport;GO:0035627//ceramide transport;GO:0120009//intermembrane lipid transfer;GO:1902389//ceramide 1-phosphate transport	--
MA_8763813g0010	1	272	669	AT5G28540	151	382	1e-44	0.82	/	3	269	/	22	108	BIP1	heat shock protein 70 (Hsp 70) family protein [Source:NCBI gene (formerly Entrezgene);Acc:832950]	Genetic Information Processing;Genetic Information Processing	Folding, sorting and degradation;Folding, sorting and degradation	ko04141//Protein processing in endoplasmic reticulum;ko03060//Protein export	K09490;K09490	GO:0000325//plant-type vacuole;GO:0005634//nucleus;GO:0005737//cytoplasm;GO:0005783//endoplasmic reticulum;GO:0005788//endoplasmic reticulum lumen;GO:0005794//Golgi apparatus;GO:0009505//plant-type cell wall;GO:0009506//plasmodesma;GO:0009507//chloroplast;GO:0016020//membrane;GO:0016592//mediator complex;GO:0034663//endoplasmic reticulum chaperone complex;GO:0099503//secretory vesicle	GO:0000166//nucleotide binding;GO:0005524//ATP binding;GO:0016887//ATP hydrolysis activity;GO:0031072//heat shock protein binding;GO:0044183//protein folding chaperone;GO:0051082//unfolded protein binding;GO:0051787//misfolded protein binding;GO:0140662//ATP-dependent protein folding chaperone	GO:0006457//protein folding;GO:0006950//response to stress;GO:0030433//ubiquitin-dependent ERAD pathway;GO:0030968//endoplasmic reticulum unfolded protein response;GO:0034620//cellular response to unfolded protein;GO:0042026//protein refolding;GO:0051085//chaperone cofactor-dependent protein refolding	--
MA_8764g0010	1	1800	545	AT3G53950	552	1423	0	0.5	/	31	1785	/	17	545	GLOX	glyoxal oxidase-related protein [Source:NCBI gene (formerly Entrezgene);Acc:824562]	-	-	-	-	GO:0005737//cytoplasm;GO:0016020//membrane	-	GO:0008150//biological_process	--
MA_87646g0010	1	2910	903	AT3G02330	740	1910	0	0.45	/	253	2688	/	67	899	PCMP-E90	Pentatricopeptide repeat (PPR) superfamily protein [Source:NCBI gene (formerly Entrezgene);Acc:821115]	-	-	-	-	GO:0005739//mitochondrion	GO:0005515//protein binding	GO:0006397//mRNA processing;GO:0016554//cytidine to uridine editing;GO:0080156//mitochondrial mRNA modification	--
MA_8764887g0010	1	540	455	AT1G69040	180	456	5e-55	0.48	/	1	507	/	197	396	ACR4	ACT domain repeat 4 [Source:NCBI gene (formerly Entrezgene);Acc:843236]	-	-	-	-	GO:0005829//cytosol;GO:0009506//plasmodesma	GO:0005515//protein binding;GO:0016597//amino acid binding	GO:0006521//regulation of cellular amino acid metabolic process;GO:0009735//response to cytokinin	--
MA_87653g0010	1	507	628	AT2G14740	229	583	2e-72	0.74	/	91	504	/	24	161	VSR3	vaculolar sorting receptor 3 [Source:NCBI gene (formerly Entrezgene);Acc:815962]	-	-	-	-	GO:0000137//Golgi cis cisterna;GO:0000139//Golgi membrane;GO:0005739//mitochondrion;GO:0005768//endosome;GO:0005794//Golgi apparatus;GO:0005802//trans-Golgi network;GO:0016020//membrane;GO:0017119//Golgi transport complex;GO:0030665//clathrin-coated vesicle membrane;GO:0031410//cytoplasmic vesicle	GO:0005509//calcium ion binding;GO:0061630//ubiquitin protein ligase activity	GO:0006511//ubiquitin-dependent protein catabolic process;GO:0006623//protein targeting to vacuole;GO:0006896//Golgi to vacuole transport;GO:0015031//protein transport;GO:0016567//protein ubiquitination	--
MA_876548g0010	1	762	243	AT2G37410	196	499	8e-63	0.74	/	1	441	/	1	147	TIM17-2	translocase inner membrane subunit 17-2 [Source:NCBI gene (formerly Entrezgene);Acc:818317]	-	-	-	-	GO:0005739//mitochondrion;GO:0005741//mitochondrial outer membrane;GO:0005743//mitochondrial inner membrane;GO:0005744//TIM23 mitochondrial import inner membrane translocase complex;GO:0005783//endoplasmic reticulum;GO:0016020//membrane	GO:0005515//protein binding;GO:0008320//protein transmembrane transporter activity	GO:0015031//protein transport;GO:0030150//protein import into mitochondrial matrix;GO:0045039//protein insertion into mitochondrial inner membrane	--
MA_8765487g0010	1	312	130	AT4G33550	59.3	142	1e-12	0.34	/	22	297	/	12	109	--	Bifunctional inhibitor/lipid-transfer protein/seed storage 2S albumin superfamily protein [Source:NCBI gene (formerly Entrezgene);Acc:829494]	-	-	-	-	-	-	-	--
MA_876717g0010	1	913	890	AT1G62950	152	385	2e-41	0.37	/	5	784	/	199	456	At1g12460	leucine-rich repeat transmembrane protein kinase family protein [Source:NCBI gene (formerly Entrezgene);Acc:842597]	-	-	-	-	GO:0016020//membrane	GO:0004672//protein kinase activity;GO:0005515//protein binding;GO:0005524//ATP binding;GO:0016301//kinase activity	GO:0006468//protein phosphorylation;GO:0016310//phosphorylation	--
MA_876771g0010	1	810	240	AT2G45530	148	373	1e-43	0.6	/	289	777	/	74	231	--	RING/U-box superfamily protein [Source:NCBI gene (formerly Entrezgene);Acc:819161]	-	-	-	-	GO:0016020//membrane	GO:0008270//zinc ion binding	-	--
MA_8767733g0010	1	354	230	AT4G07990	78.2	191	7e-19	0.54	/	1	222	/	100	173	Dnajb2	Chaperone DnaJ-domain superfamily protein [Source:NCBI gene (formerly Entrezgene);Acc:826304]	-	-	-	-	-	-	GO:0006952//defense response	--
MA_8767979g0010	1	707	992	AT1G18160	86.7	213	2e-19	0.4	/	159	698	/	5	163	SIS8	Protein kinase superfamily protein [Source:NCBI gene (formerly Entrezgene);Acc:838395]	-	-	-	-	-	GO:0000166//nucleotide binding;GO:0004672//protein kinase activity;GO:0004674//protein serine/threonine kinase activity;GO:0004712//protein serine/threonine/tyrosine kinase activity;GO:0005524//ATP binding;GO:0016301//kinase activity;GO:0016740//transferase activity	GO:0006468//protein phosphorylation;GO:0016310//phosphorylation	--
MA_876813g0010	1	228	365	AT4G24760	123	308	1e-35	0.82	/	1	201	/	35	101	ABHD17B	alpha/beta-Hydrolases superfamily protein [Source:NCBI gene (formerly Entrezgene);Acc:828578]	-	-	-	-	-	GO:0003674//molecular_function	-	--
MA_8768277g0010	1	342	110	AT3G19550	51.6	122	9e-10	0.46	/	166	312	/	58	108	--	glutamate racemase [Source:NCBI gene (formerly Entrezgene);Acc:821491]	-	-	-	-	-	-	GO:0008150//biological_process	--
MA_876860g0010	1	306	357	AT1G68460	87.8	216	5e-22	0.62	/	49	237	/	62	124	IPT1	isopentenyltransferase 1 [Source:NCBI gene (formerly Entrezgene);Acc:843175]	Metabolism;Metabolism;Metabolism	Global and overview maps;Global and overview maps;Metabolism of terpenoids and polyketides	ko01100//Metabolic pathways;ko01110//Biosynthesis of secondary metabolites;ko00908//Zeatin biosynthesis	K10760;K10760;K10760	GO:0005739//mitochondrion;GO:0009507//chloroplast;GO:0009536//plastid	GO:0000166//nucleotide binding;GO:0005524//ATP binding;GO:0009824//AMP dimethylallyltransferase activity;GO:0016740//transferase activity;GO:0052381//tRNA dimethylallyltransferase activity;GO:0052622//ATP dimethylallyltransferase activity;GO:0052623//ADP dimethylallyltransferase activity	GO:0006400//tRNA modification;GO:0009691//cytokinin biosynthetic process;GO:0080117//secondary growth	--
MA_87695g0010	1	498	226	AT3G27810	160	405	3e-50	0.67	/	49	363	/	17	121	MYB21	myb domain protein 21 [Source:NCBI gene (formerly Entrezgene);Acc:822401]	-	-	-	-	GO:0005634//nucleus	GO:0003677//DNA binding;GO:0003700//DNA-binding transcription factor activity;GO:0005515//protein binding;GO:0043565//sequence-specific DNA binding;GO:1990841//promoter-specific chromatin binding	GO:0006355//regulation of transcription, DNA-templated;GO:0009585//red, far-red light phototransduction;GO:0009740//gibberellic acid mediated signaling pathway;GO:0009753//response to jasmonic acid;GO:0009867//jasmonic acid mediated signaling pathway;GO:0010017//red or far-red light signaling pathway;GO:0048443//stamen development;GO:0080086//stamen filament development	MYB
MA_876966g0010	1	355	657	AT1G34320	82.8	203	1e-19	0.75	/	101	256	/	313	364	PSI1	Ikzf5 (DUF668) [Source:NCBI gene (formerly Entrezgene);Acc:840333]	-	-	-	-	GO:0005634//nucleus	-	GO:0006109//regulation of carbohydrate metabolic process;GO:0043434//response to peptide hormone;GO:0045927//positive regulation of growth	--
MA_877072g0010	1	1062	318	AT5G57500	303	775	7e-102	0.59	/	325	1059	/	66	317	GALT3	Galactosyltransferase family protein [Source:NCBI gene (formerly Entrezgene);Acc:835854]	-	-	-	-	GO:0000139//Golgi membrane;GO:0005794//Golgi apparatus;GO:0016020//membrane	GO:0016740//transferase activity;GO:0016757//glycosyltransferase activity;GO:0016758//hexosyltransferase activity	GO:0006486//protein glycosylation	--
MA_877103g0010	1	432	410	AT3G18270	135	340	6e-39	0.55	/	61	411	/	37	153	CYP77A5P	cytochrome P450, family 77, subfamily A, polypeptide 5 pseudo [Source:NCBI gene (formerly Entrezgene);Acc:821355]	-	-	-	-	-	GO:0016853//isomerase activity;GO:0016854//racemase and epimerase activity;GO:0016855//racemase and epimerase activity, acting on amino acids and derivatives;GO:0046872//metal ion binding	-	--
MA_877159g0010	1	531	452	AT3G20300	87.8	216	1e-20	0.5	/	268	528	/	199	303	--	extracellular ligand-gated ion channel protein (DUF3537) [Source:NCBI gene (formerly Entrezgene);Acc:821574]	-	-	-	-	GO:0016020//membrane	GO:0003674//molecular_function	-	--
MA_8772g0010	1	591	222	AT2G45080	152	383	2e-46	0.6	/	154	516	/	82	195	cycp3;1	cyclin p3;1 [Source:NCBI gene (formerly Entrezgene);Acc:819115]	-	-	-	-	-	GO:0019901//protein kinase binding	GO:0000079//regulation of cyclin-dependent protein serine/threonine kinase activity;GO:0007049//cell cycle;GO:0051301//cell division	--
MA_87729g0010	1	1014	607	AT2G28390	453	1166	3e-157	0.68	/	16	1008	/	234	554	MON1	SAND family protein [Source:NCBI gene (formerly Entrezgene);Acc:817387]	-	-	-	-	GO:0005768//endosome	GO:0005085//guanyl-nucleotide exchange factor activity;GO:0005515//protein binding	GO:0006623//protein targeting to vacuole;GO:0006886//intracellular protein transport;GO:0007033//vacuole organization;GO:0016192//vesicle-mediated transport;GO:0045324//late endosome to vacuole transport;GO:0050790//regulation of catalytic activity;GO:0099402//plant organ development	--
MA_8772982g0010	1	1023	875	AT3G05660	149	375	1e-39	0.32	/	7	963	/	487	803	RLP33	receptor like protein 33 [Source:NCBI gene (formerly Entrezgene);Acc:819733]	-	-	-	-	GO:0005886//plasma membrane;GO:0016020//membrane	GO:0005515//protein binding	-	--
MA_8773149g0010	1	273	639	AT2G03270	117	293	2e-32	0.75	/	37	273	/	504	582	Ighmbp2	DNA-binding protein [Source:NCBI gene (formerly Entrezgene);Acc:814856]	-	-	-	-	GO:0005681//spliceosomal complex	GO:0003677//DNA binding;GO:0003729//mRNA binding;GO:0004386//helicase activity;GO:0005524//ATP binding;GO:0043139//5'-3' DNA helicase activity	GO:0032508//DNA duplex unwinding	--
MA_8773709g0010	1	1092	227	AT4G17900	110	274	3e-28	0.45	/	13	405	/	34	164	--	PLATZ transcription factor family protein [Source:NCBI gene (formerly Entrezgene);Acc:827514]	-	-	-	-	-	-	-	--
MA_87748g0010	1	321	230	AT3G51610	75.1	183	6e-18	0.49	/	52	291	/	139	219	NPU	ATP-dependent helicase/deoxyribonuclease subunit B [Source:NCBI gene (formerly Entrezgene);Acc:824324]	-	-	-	-	GO:0005886//plasma membrane;GO:0016020//membrane	GO:0003674//molecular_function;GO:0004386//helicase activity	GO:0006979//response to oxidative stress;GO:0009555//pollen development	--
MA_877599g0010	1	285	273	AT2G30620	81.6	200	3e-20	0.63	/	91	285	/	60	123	At2g30620	winged-helix DNA-binding transcription factor family protein [Source:NCBI gene (formerly Entrezgene);Acc:817612]	-	-	-	-	GO:0000786//nucleosome;GO:0005634//nucleus;GO:0005694//chromosome;GO:0005730//nucleolus;GO:0005739//mitochondrion	GO:0003677//DNA binding;GO:0003690//double-stranded DNA binding;GO:0030527//structural constituent of chromatin;GO:0031492//nucleosomal DNA binding	GO:0006334//nucleosome assembly;GO:0030261//chromosome condensation;GO:0045910//negative regulation of DNA recombination	--
MA_87768g0010	1	1362	484	AT2G31690	354	909	3e-118	0.54	/	271	1302	/	86	421	At2g31690	alpha/beta-Hydrolases superfamily protein [Source:NCBI gene (formerly Entrezgene);Acc:817725]	-	-	-	-	GO:0009507//chloroplast;GO:0009536//plastid;GO:0009570//chloroplast stroma;GO:0010287//plastoglobule	GO:0004620//phospholipase activity;GO:0004806//triglyceride lipase activity;GO:0008970//phospholipase A1 activity;GO:0016787//hydrolase activity;GO:0047714//galactolipase activity	GO:0006629//lipid metabolic process;GO:0009695//jasmonic acid biosynthetic process;GO:0010027//thylakoid membrane organization;GO:0010150//leaf senescence;GO:0016042//lipid catabolic process;GO:0019433//triglyceride catabolic process	--
MA_877696g0010	1	261	288	AT3G47550	81.6	200	2e-20	0.61	/	1	258	/	157	243	--	RING/FYVE/PHD zinc finger superfamily protein [Source:NCBI gene (formerly Entrezgene);Acc:823909]	-	-	-	-	GO:0005634//nucleus;GO:0005737//cytoplasm;GO:0016020//membrane	GO:0004842//ubiquitin-protein transferase activity;GO:0008270//zinc ion binding	GO:0016567//protein ubiquitination	--
MA_877716g0010	1	450	900	AT3G56150	68.2	165	5e-14	0.57	/	1	174	/	226	283	EIF3C	eukaryotic translation initiation factor 3C [Source:NCBI gene (formerly Entrezgene);Acc:824781]	-	-	-	-	GO:0005737//cytoplasm;GO:0005829//cytosol;GO:0005852//eukaryotic translation initiation factor 3 complex;GO:0016282//eukaryotic 43S preinitiation complex;GO:0033290//eukaryotic 48S preinitiation complex	GO:0003723//RNA binding;GO:0003729//mRNA binding;GO:0003743//translation initiation factor activity;GO:0005515//protein binding;GO:0031369//translation initiation factor binding	GO:0001732//formation of cytoplasmic translation initiation complex;GO:0002183//cytoplasmic translational initiation;GO:0006412//translation;GO:0006413//translational initiation	--
MA_87772g0010	1	1896	816	AT4G33300	239	610	6e-69	0.41	/	628	1650	/	230	551	ADR1-L1	ADR1-like 1 [Source:NCBI gene (formerly Entrezgene);Acc:829466]	-	-	-	-	GO:0048046//apoplast	GO:0000166//nucleotide binding;GO:0005524//ATP binding;GO:0043531//ADP binding	GO:0006952//defense response;GO:0042742//defense response to bacterium	--
MA_877837g0010	1	170	235	AT1G25260	80.9	198	7e-21	0.73	/	4	159	/	10	61	MRTO4	Ribosomal protein L10 family protein [Source:NCBI gene (formerly Entrezgene);Acc:839109]	-	-	-	-	GO:0005634//nucleus;GO:0005730//nucleolus;GO:0005737//cytoplasm;GO:0005840//ribosome;GO:0022626//cytosolic ribosome;GO:0030687//preribosome, large subunit precursor	GO:0003735//structural constituent of ribosome	GO:0000027//ribosomal large subunit assembly;GO:0000956//nuclear-transcribed mRNA catabolic process;GO:0006364//rRNA processing;GO:0042254//ribosome biogenesis;GO:0042255//ribosome assembly;GO:0042273//ribosomal large subunit biogenesis	--
MA_8778421g0010	1	189	849	AT4G21390	44.7	104	3e-07	0.47	/	1	147	/	698	750	B120	S-locus lectin protein kinase family protein [Source:NCBI gene (formerly Entrezgene);Acc:827891]	-	-	-	-	GO:0005886//plasma membrane;GO:0016020//membrane	GO:0000166//nucleotide binding;GO:0004672//protein kinase activity;GO:0004674//protein serine/threonine kinase activity;GO:0005516//calmodulin binding;GO:0005524//ATP binding;GO:0016301//kinase activity;GO:0016740//transferase activity;GO:0030246//carbohydrate binding;GO:0031625//ubiquitin protein ligase binding;GO:0106310//protein serine kinase activity	GO:0006468//protein phosphorylation;GO:0016310//phosphorylation;GO:0045087//innate immune response;GO:0048544//recognition of pollen	--
MA_877940g0010	1	441	697	AT2G13600	135	340	9e-38	0.55	/	1	315	/	464	568	SLO2	Pentatricopeptide repeat (PPR) superfamily protein [Source:NCBI gene (formerly Entrezgene);Acc:815845]	-	-	-	-	GO:0005739//mitochondrion;GO:0043231//intracellular membrane-bounded organelle	GO:0003723//RNA binding;GO:0005515//protein binding	GO:0009451//RNA modification;GO:0010182//sugar mediated signaling pathway;GO:0080156//mitochondrial mRNA modification	--
MA_8779645g0010	1	1473	496	AT2G36780	241	616	6e-74	0.33	/	1	1320	/	17	447	UGT73C3	UDP-Glycosyltransferase superfamily protein [Source:NCBI gene (formerly Entrezgene);Acc:818250]	Metabolism;Metabolism	Global and overview maps;Metabolism of terpenoids and polyketides	ko01110//Biosynthesis of secondary metabolites;ko00908//Zeatin biosynthesis	K13496;K13496	-	GO:0008194//UDP-glycosyltransferase activity;GO:0016740//transferase activity;GO:0016757//glycosyltransferase activity	-	--
MA_878041g0010	1	315	1416	AT3G16340	164	416	1e-48	0.75	/	1	309	/	814	916	ABCG29	pleiotropic drug resistance 1 [Source:NCBI gene (formerly Entrezgene);Acc:820881]	-	-	-	-	GO:0005886//plasma membrane;GO:0016020//membrane	GO:0000166//nucleotide binding;GO:0005524//ATP binding;GO:0140359//ABC-type transporter activity	GO:0015850//organic hydroxy compound transport;GO:0055085//transmembrane transport;GO:1901140//p-coumaryl alcohol transport;GO:1901141//regulation of lignin biosynthetic process	--
MA_878127g0010	1	498	268	AT4G26020	60.5	145	2e-11	0.33	/	43	411	/	99	221	At4g26020	4/1 protein short form protein [Source:NCBI gene (formerly Entrezgene);Acc:828708]	-	-	-	-	GO:0005783//endoplasmic reticulum;GO:0009506//plasmodesma;GO:0070161//anchoring junction	GO:0005515//protein binding	GO:0010496//intercellular transport;GO:0046907//intracellular transport	--
MA_8781980g0010	1	1329	591	AT3G49601	155	392	1e-41	0.6	/	1	429	/	1	141	Srrm2	pre-mRNA-splicing factor [Source:NCBI gene (formerly Entrezgene);Acc:6241216]	-	-	-	-	GO:0005575//cellular_component;GO:0005634//nucleus	GO:0003674//molecular_function	GO:0008150//biological_process	--
MA_878287g0010	1	723	264	AT5G57150	72.4	176	4e-15	0.48	/	358	582	/	47	117	BHLH35	basic helix-loop-helix (bHLH) DNA-binding superfamily protein [Source:NCBI gene (formerly Entrezgene);Acc:835821]	-	-	-	-	GO:0005634//nucleus;GO:0016020//membrane	GO:0003677//DNA binding;GO:0003700//DNA-binding transcription factor activity;GO:0046983//protein dimerization activity	GO:0006355//regulation of transcription, DNA-templated	bHLH
MA_8783159g0010	1	499	95	AT5G57860	110	275	3e-32	0.67	/	274	498	/	2	76	--	Ubiquitin-like superfamily protein [Source:NCBI gene (formerly Entrezgene);Acc:835896]	Genetic Information Processing	Folding, sorting and degradation	ko04120//Ubiquitin mediated proteolysis	K03873	GO:0005829//cytosol;GO:0009536//plastid	GO:0005515//protein binding	-	--
MA_87837g0010	1	576	271	AT3G02870	191	485	3e-61	0.65	/	91	513	/	1	141	VTC4	Inositol monophosphatase family protein [Source:NCBI gene (formerly Entrezgene);Acc:821206]	Metabolism;Metabolism;Metabolism;Environmental Information Processing;Metabolism	Global and overview maps;Global and overview maps;Carbohydrate metabolism;Signal transduction;Carbohydrate metabolism	ko01100//Metabolic pathways;ko01110//Biosynthesis of secondary metabolites;ko00562//Inositol phosphate metabolism;ko04070//Phosphatidylinositol signaling system;ko00053//Ascorbate and aldarate metabolism	K10047;K10047;K10047;K10047;K10047	GO:0005829//cytosol;GO:0005886//plasma membrane	GO:0008934//inositol monophosphate 1-phosphatase activity;GO:0010347//L-galactose-1-phosphate phosphatase activity;GO:0016787//hydrolase activity;GO:0046872//metal ion binding;GO:0052832//inositol monophosphate 3-phosphatase activity;GO:0052833//inositol monophosphate 4-phosphatase activity;GO:0052834//inositol monophosphate phosphatase activity	GO:0006020//inositol metabolic process;GO:0006021//inositol biosynthetic process;GO:0007165//signal transduction;GO:0009409//response to cold;GO:0019853//L-ascorbic acid biosynthetic process;GO:0046854//phosphatidylinositol phosphate biosynthetic process;GO:0046855//inositol phosphate dephosphorylation	--
MA_8784093g0010	1	338	468	AT2G37500	129	323	1e-36	0.78	/	70	306	/	203	281	At2g37500	arginine biosynthesis protein ArgJ family [Source:NCBI gene (formerly Entrezgene);Acc:818326]	Metabolism;Metabolism;Metabolism;Metabolism;Metabolism	Global and overview maps;Global and overview maps;Global and overview maps;Global and overview maps;Amino acid metabolism	ko01100//Metabolic pathways;ko01110//Biosynthesis of secondary metabolites;ko01230//Biosynthesis of amino acids;ko01210//2-Oxocarboxylic acid metabolism;ko00220//Arginine biosynthesis	K00620;K00620;K00620;K00620;K00620	GO:0005829//cytosol;GO:0009507//chloroplast;GO:0009536//plastid;GO:0009570//chloroplast stroma	GO:0003824//catalytic activity;GO:0004042//acetyl-CoA:L-glutamate N-acetyltransferase activity;GO:0004358//glutamate N-acetyltransferase activity;GO:0016740//transferase activity;GO:0016746//acyltransferase activity;GO:0103045//methione N-acyltransferase activity	GO:0006526//arginine biosynthetic process;GO:0006592//ornithine biosynthetic process;GO:0008152//metabolic process;GO:0008652//cellular amino acid biosynthetic process	--
MA_8784258g0010	1	486	323	AT3G52390	262	670	4e-89	0.71	/	1	483	/	113	273	tatdn1	TatD related DNase [Source:NCBI gene (formerly Entrezgene);Acc:824404]	-	-	-	-	-	GO:0008296//3'-5'-exodeoxyribonuclease activity;GO:0016788//hydrolase activity, acting on ester bonds	GO:0006259//DNA metabolic process;GO:0008150//biological_process;GO:0090305//nucleic acid phosphodiester bond hydrolysis	--
MA_8784268g0010	1	617	253	AT2G40610	333	853	3e-117	0.8	/	3	581	/	49	242	EXPA8	expansin A8 [Source:NCBI gene (formerly Entrezgene);Acc:818656]	-	-	-	-	GO:0005576//extracellular region;GO:0016020//membrane	-	GO:0006949//syncytium formation;GO:0009635//response to herbicide;GO:0009653//anatomical structure morphogenesis;GO:0009664//plant-type cell wall organization;GO:0071555//cell wall organization	--
MA_8784390g0010	1	445	724	AT3G07700	207	526	8e-64	0.77	/	2	412	/	332	468	ABC1K7	Protein kinase superfamily protein [Source:NCBI gene (formerly Entrezgene);Acc:819961]	-	-	-	-	GO:0009507//chloroplast;GO:0009535//chloroplast thylakoid membrane;GO:0009536//plastid;GO:0009579//thylakoid;GO:0010287//plastoglobule;GO:0016020//membrane	GO:0000166//nucleotide binding;GO:0004672//protein kinase activity;GO:0004674//protein serine/threonine kinase activity;GO:0005524//ATP binding;GO:0016301//kinase activity;GO:0016740//transferase activity;GO:0106310//protein serine kinase activity	GO:0006629//lipid metabolic process;GO:0006979//response to oxidative stress;GO:0016310//phosphorylation;GO:0034599//cellular response to oxidative stress;GO:0046467//membrane lipid biosynthetic process;GO:0055072//iron ion homeostasis;GO:0080177//plastoglobule organization;GO:1901031//regulation of response to reactive oxygen species;GO:1990641//response to iron ion starvation	--
MA_8784411g0010	1	600	1161	AT5G45140	283	724	4e-89	0.74	/	4	549	/	862	1045	NRPC2	nuclear RNA polymerase C2 [Source:NCBI gene (formerly Entrezgene);Acc:834550]	Genetic Information Processing	Transcription	ko03020//RNA polymerase	K03021	GO:0000428//DNA-directed RNA polymerase complex;GO:0005634//nucleus;GO:0005666//RNA polymerase III complex	GO:0003677//DNA binding;GO:0003899//DNA-directed 5'-3' RNA polymerase activity;GO:0016740//transferase activity;GO:0016779//nucleotidyltransferase activity;GO:0032549//ribonucleoside binding;GO:0046872//metal ion binding	GO:0006351//transcription, DNA-templated;GO:0009561//megagametogenesis	--
MA_87848g0010	1	2016	634	AT3G13060	184	466	7e-50	0.49	/	1045	1599	/	377	550	ECT5	evolutionarily conserved C-terminal region 5 [Source:NCBI gene (formerly Entrezgene);Acc:820492]	-	-	-	-	GO:0005737//cytoplasm	GO:0003723//RNA binding;GO:0003729//mRNA binding	GO:0061157//mRNA destabilization	--
MA_8785718g0010	1	1143	1031	AT5G20480	226	576	4e-66	0.41	/	7	1134	/	85	464	EFR	EF-TU receptor [Source:NCBI gene (formerly Entrezgene);Acc:832170]	Organismal Systems	Environmental adaptation	ko04626//Plant-pathogen interaction	K13428	GO:0005886//plasma membrane;GO:0012505//endomembrane system;GO:0016020//membrane	GO:0000166//nucleotide binding;GO:0004672//protein kinase activity;GO:0004674//protein serine/threonine kinase activity;GO:0005515//protein binding;GO:0005524//ATP binding;GO:0016301//kinase activity;GO:0016740//transferase activity;GO:0019199//transmembrane receptor protein kinase activity;GO:0106310//protein serine kinase activity	GO:0002237//response to molecule of bacterial origin;GO:0002764//immune response-regulating signaling pathway;GO:0006468//protein phosphorylation;GO:0006952//defense response;GO:0009626//plant-type hypersensitive response;GO:0009755//hormone-mediated signaling pathway;GO:0010359//regulation of anion channel activity;GO:0016045//detection of bacterium;GO:0016310//phosphorylation	--
MA_8786484g0010	1	1311	976	AT2G41740	358	920	8e-115	0.49	/	1	1308	/	539	976	VLN2	villin 2 [Source:NCBI gene (formerly Entrezgene);Acc:818773]	-	-	-	-	GO:0005737//cytoplasm;GO:0005829//cytosol;GO:0005856//cytoskeleton	GO:0003729//mRNA binding;GO:0003779//actin binding;GO:0005515//protein binding;GO:0051015//actin filament binding	GO:0007010//cytoskeleton organization;GO:0007015//actin filament organization;GO:0051014//actin filament severing;GO:0051017//actin filament bundle assembly;GO:0051693//actin filament capping	--
MA_878697g0020	1	1635	601	AT2G39210	308	788	1e-97	0.33	/	4	1629	/	17	564	--	Major facilitator superfamily protein [Source:NCBI gene (formerly Entrezgene);Acc:818506]	-	-	-	-	GO:0005886//plasma membrane;GO:0009506//plasmodesma;GO:0016020//membrane	GO:0022857//transmembrane transporter activity	GO:0002239//response to oomycetes;GO:0055085//transmembrane transport;GO:0099587//inorganic ion import across plasma membrane	--
MA_8787063g0010	1	294	199	AT1G05385	87.4	215	5e-23	0.55	/	7	285	/	52	145	LPA19	photosystem II 11 kDa protein-like protein [Source:NCBI gene (formerly Entrezgene);Acc:837040]	-	-	-	-	GO:0005829//cytosol;GO:0009507//chloroplast;GO:0009523//photosystem II;GO:0009536//plastid;GO:0009543//chloroplast thylakoid lumen;GO:0009579//thylakoid	-	GO:0010206//photosystem II repair;GO:0010207//photosystem II assembly	--
MA_87881g0010	1	1371	644	AT1G12775	310	795	3e-99	0.39	/	157	1365	/	70	470	At1g12775	Pentatricopeptide repeat (PPR) superfamily protein [Source:NCBI gene (formerly Entrezgene);Acc:3766712]	-	-	-	-	GO:0005739//mitochondrion	GO:0003674//molecular_function;GO:0005515//protein binding	GO:0008150//biological_process	--
MA_87895g0010	1	939	361	AT4G32570	67	162	2e-12	0.35	/	574	936	/	165	262	TIFY8	TIFY domain protein 8 [Source:NCBI gene (formerly Entrezgene);Acc:829392]	-	-	-	-	GO:0005634//nucleus	GO:0005515//protein binding	GO:0009611//response to wounding;GO:0031347//regulation of defense response;GO:2000022//regulation of jasmonic acid mediated signaling pathway	--
MA_879g0010	1	1056	383	AT3G57670	323	829	3e-109	0.78	/	457	1035	/	180	371	NTT	C2H2-type zinc finger family protein [Source:NCBI gene (formerly Entrezgene);Acc:824936]	-	-	-	-	GO:0005634//nucleus;GO:0110165//cellular anatomical entity	GO:0003700//DNA-binding transcription factor activity;GO:0046872//metal ion binding	GO:0001709//cell fate determination;GO:0006355//regulation of transcription, DNA-templated;GO:0009860//pollen tube growth;GO:0010468//regulation of gene expression;GO:0010500//transmitting tissue development;GO:0048856//anatomical structure development;GO:0080022//primary root development;GO:1990058//fruit replum development	C2H2
MA_8790086g0010	1	543	180	AT1G17700	44.3	103	6e-06	0.4	/	92	256	/	36	90	PRA1.F1	prenylated RAB acceptor 1.F1 [Source:NCBI gene (formerly Entrezgene);Acc:838346]	-	-	-	-	GO:0005768//endosome;GO:0005783//endoplasmic reticulum;GO:0005794//Golgi apparatus;GO:0010008//endosome membrane;GO:0016020//membrane	-	GO:0016192//vesicle-mediated transport	--
MA_8790603g0010	1	1332	1400	AT1G69550	168	426	3e-45	0.39	/	13	1290	/	783	1226	TAO1	disease resistance protein (TIR-NBS-LRR class) [Source:NCBI gene (formerly Entrezgene);Acc:843291]	-	-	-	-	GO:0005575//cellular_component;GO:0016020//membrane	GO:0000166//nucleotide binding;GO:0005515//protein binding;GO:0005524//ATP binding;GO:0043531//ADP binding	GO:0006952//defense response;GO:0007165//signal transduction	--
MA_8791031g0010	1	345	392	AT3G14990	120	300	1e-33	0.51	/	1	324	/	281	389	DJ1A	Class I glutamine amidotransferase-like superfamily protein [Source:NCBI gene (formerly Entrezgene);Acc:820728]	-	-	-	-	GO:0000325//plant-type vacuole;GO:0005634//nucleus;GO:0005737//cytoplasm;GO:0005829//cytosol;GO:0005886//plasma membrane;GO:0009506//plasmodesma	GO:0005515//protein binding;GO:0019172//glyoxalase III activity	GO:0019249//lactate biosynthetic process;GO:0061727//methylglyoxal catabolic process to lactate;GO:1900409//positive regulation of cellular response to oxidative stress;GO:1903189//glyoxal metabolic process	--
MA_8791814g0010	1	1376	651	AT5G40380	132	331	4e-33	0.32	/	450	1376	/	63	381	CRK42	cysteine-rich RLK (RECEPTOR-like protein kinase) 42 [Source:NCBI gene (formerly Entrezgene);Acc:834036]	-	-	-	-	GO:0016020//membrane	GO:0000166//nucleotide binding;GO:0004672//protein kinase activity;GO:0004674//protein serine/threonine kinase activity;GO:0005524//ATP binding;GO:0016301//kinase activity;GO:0016740//transferase activity;GO:0106310//protein serine kinase activity	GO:0006468//protein phosphorylation;GO:0016310//phosphorylation	--
MA_8792016g0010	1	1001	1005	AT5G25930	236	602	2e-70	0.47	/	103	999	/	665	956	HSL2	kinase family with leucine-rich repeat domain-containing protein [Source:NCBI gene (formerly Entrezgene);Acc:832662]	-	-	-	-	GO:0016020//membrane	GO:0000166//nucleotide binding;GO:0004672//protein kinase activity;GO:0005515//protein binding;GO:0005524//ATP binding;GO:0016301//kinase activity;GO:0016740//transferase activity	GO:0006468//protein phosphorylation;GO:0016310//phosphorylation	--
MA_879312g0010	1	651	847	AT3G46730	89	219	2e-20	0.32	/	7	639	/	317	497	RPP13L3	NB-ARC domain-containing disease resistance protein [Source:NCBI gene (formerly Entrezgene);Acc:823826]	-	-	-	-	-	GO:0000166//nucleotide binding;GO:0005524//ATP binding;GO:0043531//ADP binding	GO:0006952//defense response;GO:0051707//response to other organism	--
MA_87937g0010	1	1068	354	AT2G22780	559	1441	0	0.78	/	31	1062	/	6	353	PMDH1	peroxisomal NAD-malate dehydrogenase 1 [Source:NCBI gene (formerly Entrezgene);Acc:816808]	Metabolism;Metabolism;Metabolism;Metabolism;Metabolism;Metabolism;Metabolism;Metabolism	Global and overview maps;Global and overview maps;Global and overview maps;Amino acid metabolism;Carbohydrate metabolism;Carbohydrate metabolism;Energy metabolism;Carbohydrate metabolism	ko01100//Metabolic pathways;ko01110//Biosynthesis of secondary metabolites;ko01200//Carbon metabolism;ko00270//Cysteine and methionine metabolism;ko00620//Pyruvate metabolism;ko00630//Glyoxylate and dicarboxylate metabolism;ko00710//Carbon fixation in photosynthetic organisms;ko00020//Citrate cycle (TCA cycle)	K00026;K00026;K00026;K00026;K00026;K00026;K00026;K00026	GO:0005737//cytoplasm;GO:0005777//peroxisome;GO:0009507//chloroplast	GO:0003824//catalytic activity;GO:0016491//oxidoreductase activity;GO:0016615//malate dehydrogenase activity;GO:0016616//oxidoreductase activity, acting on the CH-OH group of donors, NAD or NADP as acceptor;GO:0030060//L-malate dehydrogenase activity	GO:0006097//glyoxylate cycle;GO:0006099//tricarboxylic acid cycle;GO:0006108//malate metabolic process;GO:0019752//carboxylic acid metabolic process;GO:0031998//regulation of fatty acid beta-oxidation;GO:0080093//regulation of photorespiration	--
MA_8793793g0010	1	528	114	AT5G26690	57.8	138	3e-11	0.47	/	34	213	/	12	71	HIPP02	Heavy metal transport/detoxification superfamily protein [Source:NCBI gene (formerly Entrezgene);Acc:832720]	-	-	-	-	-	GO:0046872//metal ion binding	-	--
MA_8795886g0010	1	926	734	AT1G03090	248	634	7e-77	0.54	/	3	761	/	370	619	MCCA	methylcrotonyl-CoA carboxylase alpha chain [Source:NCBI gene (formerly Entrezgene);Acc:838362]	Metabolism;Metabolism	Global and overview maps;Amino acid metabolism	ko01100//Metabolic pathways;ko00280//Valine, leucine and isoleucine degradation	K01968;K01968	GO:0005576//extracellular region;GO:0005739//mitochondrion;GO:0005759//mitochondrial matrix;GO:0022626//cytosolic ribosome	GO:0000166//nucleotide binding;GO:0004485//methylcrotonoyl-CoA carboxylase activity;GO:0005524//ATP binding;GO:0016874//ligase activity;GO:0046872//metal ion binding;GO:0050897//cobalt ion binding	GO:0006552//leucine catabolic process	--
MA_8796526g0010	1	555	308	AT4G39230	183	464	1e-57	0.48	/	1	519	/	1	205	PCBER1	NmrA-like negative transcriptional regulator family protein [Source:NCBI gene (formerly Entrezgene);Acc:830078]	-	-	-	-	-	GO:0016491//oxidoreductase activity;GO:0050664//oxidoreductase activity, acting on NAD(P)H, oxygen as acceptor	GO:0009807//lignan biosynthetic process	--
MA_8796924g0010	1	224	1219	AT3G44670	43.1	100	2e-06	0.37	/	3	203	/	778	845	RPP1	Disease resistance protein (TIR-NBS-LRR class) family [Source:NCBI gene (formerly Entrezgene);Acc:823593]	-	-	-	-	-	GO:0043531//ADP binding	GO:0006952//defense response;GO:0007165//signal transduction;GO:0042742//defense response to bacterium	--
MA_879696g0010	1	262	121	AT3G03150	75.5	184	3e-19	0.47	/	11	247	/	41	117	At5g17165	AAO44050.1 At3g03150 [Arabidopsis thaliana]	-	-	-	-	-	-	-	--
MA_879701g0010	1	837	244	AT3G18215	152	385	2e-45	0.4	/	7	786	/	2	239	--	transmembrane protein, putative (Protein of unknown function, DUF599) [Source:NCBI gene (formerly Entrezgene);Acc:821349]	-	-	-	-	GO:0016020//membrane	-	-	--
MA_8798g0010	1	1728	556	AT1G18610	204	520	1e-58	0.38	/	109	984	/	22	324	--	Galactose oxidase/kelch repeat superfamily protein [Source:NCBI gene (formerly Entrezgene);Acc:838442]	-	-	-	-	GO:0005575//cellular_component	GO:0003674//molecular_function;GO:0005515//protein binding	-	--
MA_8798721g0010	1	540	867	AT2G42700	162	409	2e-46	0.51	/	28	459	/	1	143	MIP3	vesicle docking protein [Source:NCBI gene (formerly Entrezgene);Acc:818870]	-	-	-	-	GO:0005737//cytoplasm;GO:0005773//vacuole;GO:0005783//endoplasmic reticulum;GO:0005789//endoplasmic reticulum membrane;GO:0016020//membrane;GO:0033263//CORVET complex	-	GO:0006624//vacuolar protein processing;GO:0006886//intracellular protein transport;GO:0006888//endoplasmic reticulum to Golgi vesicle-mediated transport;GO:0015031//protein transport;GO:0016192//vesicle-mediated transport;GO:0032527//protein exit from endoplasmic reticulum;GO:0051604//protein maturation	--
MA_88000g0010	1	2076	716	AT2G41900	358	918	1e-113	0.61	/	538	1407	/	240	494	OXS2	CCCH-type zinc finger protein with ARM repeat domain-containing protein [Source:NCBI gene (formerly Entrezgene);Acc:818790]	-	-	-	-	GO:0005634//nucleus;GO:0005737//cytoplasm	GO:0003677//DNA binding;GO:0003700//DNA-binding transcription factor activity;GO:0005515//protein binding;GO:0046872//metal ion binding	GO:0006355//regulation of transcription, DNA-templated;GO:0051171//regulation of nitrogen compound metabolic process;GO:0060255//regulation of macromolecule metabolic process;GO:0080090//regulation of primary metabolic process;GO:1902074//response to salt	C3H
MA_8800206g0010	1	225	345	AT1G60710	118	296	4e-34	0.73	/	1	222	/	1	74	ATB2	NAD(P)-linked oxidoreductase superfamily protein [Source:NCBI gene (formerly Entrezgene);Acc:842365]	-	-	-	-	GO:0005634//nucleus;GO:0005737//cytoplasm;GO:0005829//cytosol	GO:0004033//aldo-keto reductase (NADP) activity;GO:0016491//oxidoreductase activity	-	--
MA_8800338g0010	1	439	548	AT1G33250	120	300	2e-32	0.67	/	189	437	/	129	213	B3glct	beta-1,3-n-acetylglucosaminyltransferase radical fringe protein, putative (DUF604) [Source:NCBI gene (formerly Entrezgene);Acc:840219]	-	-	-	-	GO:0016020//membrane	GO:0008375//acetylglucosaminyltransferase activity;GO:0016740//transferase activity	-	--
MA_8802482g0010	1	510	146	AT1G70600	258	659	7e-90	0.87	/	73	507	/	1	146	RPL27AC	Ribosomal protein L18e/L15 superfamily protein [Source:NCBI gene (formerly Entrezgene);Acc:843397]	Genetic Information Processing	Translation	ko03010//Ribosome	K02900	GO:0005739//mitochondrion;GO:0005840//ribosome;GO:0009506//plasmodesma;GO:0015934//large ribosomal subunit;GO:0022625//cytosolic large ribosomal subunit;GO:0022626//cytosolic ribosome;GO:0042788//polysomal ribosome;GO:1990904//ribonucleoprotein complex	GO:0003729//mRNA binding;GO:0003735//structural constituent of ribosome	GO:0006412//translation	--
MA_8802812g0010	1	432	486	AT1G28520	145	367	2e-42	0.57	/	37	417	/	163	298	VOZ1	vascular plant one zinc finger protein [Source:NCBI gene (formerly Entrezgene);Acc:839752]	-	-	-	-	GO:0005634//nucleus;GO:0005737//cytoplasm	GO:0003677//DNA binding;GO:0005515//protein binding;GO:0043565//sequence-specific DNA binding;GO:0046872//metal ion binding	GO:0006355//regulation of transcription, DNA-templated;GO:0009408//response to heat;GO:0009414//response to water deprivation;GO:0009585//red, far-red light phototransduction;GO:0009631//cold acclimation;GO:0009651//response to salt stress;GO:0010017//red or far-red light signaling pathway;GO:0045893//positive regulation of transcription, DNA-templated;GO:0048574//long-day photoperiodism, floweri…	VOZ
MA_88032g0010	1	1551	664	AT1G04780	550	1416	0	0.61	/	1	1542	/	90	564	Ankrd13b	Ankyrin repeat family protein [Source:NCBI gene (formerly Entrezgene);Acc:839414]	-	-	-	-	GO:0005737//cytoplasm;GO:0016020//membrane	GO:0005515//protein binding	-	--
MA_88051g0010	1	1755	555	AT3G54450	511	1315	1e-176	0.47	/	61	1704	/	8	547	NPF5.4	Major facilitator superfamily protein [Source:NCBI gene (formerly Entrezgene);Acc:2745964]	-	-	-	-	GO:0016020//membrane	GO:0022857//transmembrane transporter activity;GO:0042937//tripeptide transmembrane transporter activity;GO:0071916//dipeptide transmembrane transporter activity	GO:0006857//oligopeptide transport;GO:0008150//biological_process;GO:0035442//dipeptide transmembrane transport;GO:0042938//dipeptide transport;GO:0042939//tripeptide transport;GO:0055085//transmembrane transport	--
MA_8806113g0010	1	312	875	AT3G05660	88.2	217	8e-22	0.49	/	58	297	/	725	804	RLP33	receptor like protein 33 [Source:NCBI gene (formerly Entrezgene);Acc:819733]	-	-	-	-	GO:0005886//plasma membrane;GO:0016020//membrane	GO:0005515//protein binding	-	--
MA_88069g0010	1	2718	863	AT5G04460	310	795	3e-92	0.45	/	931	2607	/	235	783	--	RING/U-box superfamily protein [Source:NCBI gene (formerly Entrezgene);Acc:830324]	-	-	-	-	-	GO:0032183//SUMO binding;GO:0080115//myosin XI tail binding	-	--
MA_8808056g0010	1	450	142	AT3G58680	150	378	2e-47	0.74	/	151	447	/	1	99	MBF1B	multiprotein bridging factor 1B [Source:NCBI gene (formerly Entrezgene);Acc:825037]	-	-	-	-	GO:0005634//nucleus;GO:0005730//nucleolus;GO:0005737//cytoplasm;GO:0005829//cytosol	GO:0003677//DNA binding;GO:0003713//transcription coactivator activity;GO:0003729//mRNA binding;GO:0005515//protein binding	GO:0045893//positive regulation of transcription, DNA-templated	--
MA_8808107g0010	1	399	245	AT3G55620	204	518	2e-67	0.76	/	1	369	/	1	123	eIF6A	Translation initiation factor IF6 [Source:NCBI gene (formerly Entrezgene);Acc:824728]	Genetic Information Processing	Translation	ko03008//Ribosome biogenesis in eukaryotes	K03264	GO:0005634//nucleus;GO:0005730//nucleolus;GO:0005737//cytoplasm;GO:0005829//cytosol;GO:0030687//preribosome, large subunit precursor	GO:0003743//translation initiation factor activity;GO:0043022//ribosome binding;GO:0043023//ribosomal large subunit binding	GO:0000054//ribosomal subunit export from nucleus;GO:0000460//maturation of 5.8S rRNA;GO:0000470//maturation of LSU-rRNA;GO:0006412//translation;GO:0006413//translational initiation;GO:0009793//embryo development ending in seed dormancy;GO:0042254//ribosome biogenesis;GO:0042256//mature ribosome assembly;GO:0042273//ribosomal large subunit biogenesis;GO:0071215//cellular response to abscisic acid…	--
MA_880820g0010	1	294	529	AT5G43760	115	288	1e-31	0.6	/	1	264	/	440	528	KCS20	3-ketoacyl-CoA synthase 20 [Source:NCBI gene (formerly Entrezgene);Acc:834398]	Metabolism;Metabolism;Organismal Systems;Metabolism	Global and overview maps;Global and overview maps;Environmental adaptation;Lipid metabolism	ko01100//Metabolic pathways;ko01110//Biosynthesis of secondary metabolites;ko04626//Plant-pathogen interaction;ko00062//Fatty acid elongation	K15397;K15397;K15397;K15397	GO:0016020//membrane	GO:0009922//fatty acid elongase activity;GO:0016740//transferase activity;GO:0016746//acyltransferase activity;GO:0016747//acyltransferase activity, transferring groups other than amino-acyl groups;GO:0102756//very-long-chain 3-ketoacyl-CoA synthase activity	GO:0006633//fatty acid biosynthetic process;GO:0009409//response to cold;GO:0009416//response to light stimulus	--
MA_8809860g0010	1	694	263	AT5G53190	181	459	8e-57	0.38	/	2	676	/	26	263	SWEET3	Nodulin MtN3 family protein [Source:NCBI gene (formerly Entrezgene);Acc:835400]	-	-	-	-	GO:0005886//plasma membrane;GO:0016020//membrane;GO:0016021//integral component of membrane	GO:0005515//protein binding;GO:0051119//sugar transmembrane transporter activity	GO:0008643//carbohydrate transport;GO:0034219//carbohydrate transmembrane transport	--
MA_8810g0010	1	1308	420	AT3G44110	256	654	3e-81	0.75	/	1	465	/	230	384	J3	DNAJ homologue 3 [Source:NCBI gene (formerly Entrezgene);Acc:823531]	Genetic Information Processing	Folding, sorting and degradation	ko04141//Protein processing in endoplasmic reticulum	K09503	GO:0005730//nucleolus;GO:0005737//cytoplasm;GO:0005829//cytosol;GO:0005886//plasma membrane;GO:0009505//plant-type cell wall;GO:0009506//plasmodesma;GO:0016020//membrane	GO:0003729//mRNA binding;GO:0005515//protein binding;GO:0005524//ATP binding;GO:0030544//Hsp70 protein binding;GO:0031072//heat shock protein binding;GO:0046872//metal ion binding;GO:0051082//unfolded protein binding;GO:0051087//chaperone binding	GO:0006457//protein folding;GO:0009408//response to heat;GO:0009651//response to salt stress;GO:0009911//positive regulation of flower development;GO:0042026//protein refolding;GO:0043462//regulation of ATPase activity;GO:0048573//photoperiodism, flowering	--
MA_8810567g0010	1	245	619	AT3G22470	87	214	8e-22	0.58	/	3	242	/	280	359	At3g22470	Pentatricopeptide repeat (PPR) superfamily protein [Source:NCBI gene (formerly Entrezgene);Acc:821818]	-	-	-	-	GO:0005575//cellular_component;GO:0005739//mitochondrion	GO:0003674//molecular_function;GO:0005515//protein binding	GO:0008150//biological_process	--
MA_88112g0010	1	777	204	AT5G05830	97.1	240	1e-24	0.41	/	418	771	/	73	201	--	RING/FYVE/PHD zinc finger superfamily protein [Source:NCBI gene (formerly Entrezgene);Acc:830468]	-	-	-	-	GO:0016020//membrane	GO:0008270//zinc ion binding	GO:0008150//biological_process	--
MA_8811707g0010	1	753	420	AT3G44110	183	465	1e-55	0.59	/	1	369	/	230	384	J3	DNAJ homologue 3 [Source:NCBI gene (formerly Entrezgene);Acc:823531]	Genetic Information Processing	Folding, sorting and degradation	ko04141//Protein processing in endoplasmic reticulum	K09503	GO:0005730//nucleolus;GO:0005737//cytoplasm;GO:0005829//cytosol;GO:0005886//plasma membrane;GO:0009505//plant-type cell wall;GO:0009506//plasmodesma;GO:0016020//membrane	GO:0003729//mRNA binding;GO:0005515//protein binding;GO:0005524//ATP binding;GO:0030544//Hsp70 protein binding;GO:0031072//heat shock protein binding;GO:0046872//metal ion binding;GO:0051082//unfolded protein binding;GO:0051087//chaperone binding	GO:0006457//protein folding;GO:0009408//response to heat;GO:0009651//response to salt stress;GO:0009911//positive regulation of flower development;GO:0042026//protein refolding;GO:0043462//regulation of ATPase activity;GO:0048573//photoperiodism, flowering	--
MA_881199g0010	1	1470	517	AT1G77360	427	1098	8e-146	0.45	/	139	1467	/	73	514	APPR6	Tetratricopeptide repeat (TPR)-like superfamily protein [Source:NCBI gene (formerly Entrezgene);Acc:844072]	-	-	-	-	GO:0005739//mitochondrion	GO:0005515//protein binding	-	--
MA_8812600g0010	1	723	348	AT1G46264	152	384	1e-44	0.44	/	16	528	/	24	224	HSFB4	heat shock transcription factor B4 [Source:NCBI gene (formerly Entrezgene);Acc:841110]	-	-	-	-	GO:0005634//nucleus;GO:0005737//cytoplasm	GO:0000978//RNA polymerase II cis-regulatory region sequence-specific DNA binding;GO:0003677//DNA binding;GO:0003700//DNA-binding transcription factor activity;GO:0043565//sequence-specific DNA binding	GO:0006355//regulation of transcription, DNA-templated;GO:0006357//regulation of transcription by RNA polymerase II;GO:0008356//asymmetric cell division	HSF
MA_8812902g0010	1	673	5098	AT3G02260	416	1069	2e-134	0.87	/	2	670	/	3364	3586	BIG	auxin transport protein (BIG) [Source:NCBI gene (formerly Entrezgene);Acc:820398]	-	-	-	-	GO:0005829//cytosol;GO:0009506//plasmodesma;GO:0016020//membrane	GO:0005515//protein binding;GO:0008270//zinc ion binding;GO:0046872//metal ion binding	GO:0009620//response to fungus;GO:0009640//photomorphogenesis;GO:0009733//response to auxin;GO:0009734//auxin-activated signaling pathway;GO:0009826//unidimensional cell growth;GO:0009926//auxin polar transport;GO:0010311//lateral root formation;GO:0048281//inflorescence morphogenesis;GO:0048364//root development	--
MA_88130g0010	1	954	519	AT1G76710	89.7	221	8e-20	0.3	/	85	879	/	248	492	ASHH1	SET domain group 26 [Source:NCBI gene (formerly Entrezgene);Acc:844005]	-	-	-	-	GO:0000775//chromosome, centromeric region;GO:0000785//chromatin;GO:0005634//nucleus;GO:0005694//chromosome	GO:0005515//protein binding;GO:0008168//methyltransferase activity;GO:0016740//transferase activity;GO:0018024//histone-lysine N-methyltransferase activity;GO:0046975//histone methyltransferase activity (H3-K36 specific)	GO:0006281//DNA repair;GO:0006325//chromatin organization;GO:0006355//regulation of transcription, DNA-templated;GO:0009908//flower development;GO:0010224//response to UV-B;GO:0010228//vegetative to reproductive phase transition of meristem;GO:0016570//histone modification;GO:0016571//histone methylation;GO:0032259//methylation	--
MA_8813326g0010	1	1173	358	AT1G71695	265	677	4e-86	0.45	/	94	1020	/	29	339	PER12	Peroxidase superfamily protein [Source:NCBI gene (formerly Entrezgene);Acc:843498]	Metabolism;Metabolism;Metabolism	Global and overview maps;Global and overview maps;Biosynthesis of other secondary metabolites	ko01100//Metabolic pathways;ko01110//Biosynthesis of secondary metabolites;ko00940//Phenylpropanoid biosynthesis	K00430;K00430;K00430	GO:0000325//plant-type vacuole;GO:0005576//extracellular region;GO:0005739//mitochondrion;GO:0005773//vacuole;GO:0009505//plant-type cell wall;GO:0009506//plasmodesma	GO:0004601//peroxidase activity;GO:0016491//oxidoreductase activity;GO:0020037//heme binding;GO:0046872//metal ion binding	GO:0006979//response to oxidative stress;GO:0042744//hydrogen peroxide catabolic process;GO:0098869//cellular oxidant detoxification	--
MA_8813517g0010	1	456	397	AT5G42970	205	522	6e-66	0.82	/	7	360	/	97	214	COP8	Proteasome component (PCI) domain protein [Source:NCBI gene (formerly Entrezgene);Acc:834312]	-	-	-	-	GO:0005634//nucleus;GO:0005737//cytoplasm;GO:0008180//COP9 signalosome;GO:0032991//protein-containing complex	GO:0005515//protein binding	GO:0000338//protein deneddylation;GO:0009585//red, far-red light phototransduction;GO:0010017//red or far-red light signaling pathway;GO:0010100//negative regulation of photomorphogenesis;GO:0010971//positive regulation of G2/M transition of mitotic cell cycle	--
MA_8813589g0010	1	1464	518	AT5G42650	443	1140	3e-152	0.5	/	67	1461	/	53	518	AOS	allene oxide synthase [Source:NCBI gene (formerly Entrezgene);Acc:834273]	Metabolism;Metabolism;Metabolism	Global and overview maps;Global and overview maps;Lipid metabolism	ko01100//Metabolic pathways;ko01110//Biosynthesis of secondary metabolites;ko00592//alpha-Linolenic acid metabolism	K01723;K01723;K01723	GO:0005739//mitochondrion;GO:0009507//chloroplast;GO:0009534//chloroplast thylakoid;GO:0009535//chloroplast thylakoid membrane;GO:0009536//plastid;GO:0009579//thylakoid;GO:0009941//chloroplast envelope;GO:0010287//plastoglobule	GO:0004497//monooxygenase activity;GO:0005506//iron ion binding;GO:0009978//allene oxide synthase activity;GO:0016491//oxidoreductase activity;GO:0016705//oxidoreductase activity, acting on paired donors, with incorporation or reduction of molecular oxygen;GO:0016829//lyase activity;GO:0019825//oxygen binding;GO:0020037//heme binding;GO:0046872//metal ion binding	GO:0006629//lipid metabolic process;GO:0006631//fatty acid metabolic process;GO:0006633//fatty acid biosynthetic process;GO:0006952//defense response;GO:0009611//response to wounding;GO:0009620//response to fungus;GO:0009695//jasmonic acid biosynthetic process;GO:0009753//response to jasmonic acid;GO:0016125//sterol metabolic process;GO:0019373//epoxygenase P450 pathway;GO:0031407//oxylipin metab…	--
MA_8813800g0010	1	435	664	AT4G33760	229	584	8e-73	0.8	/	13	408	/	529	660	At4g33760	tRNA synthetase class II (D, K and N) family protein [Source:NCBI gene (formerly Entrezgene);Acc:829518]	Genetic Information Processing	Translation	ko00970//Aminoacyl-tRNA biosynthesis	K01876	GO:0005737//cytoplasm;GO:0005739//mitochondrion;GO:0005829//cytosol;GO:0009507//chloroplast;GO:0009536//plastid	GO:0000166//nucleotide binding;GO:0003676//nucleic acid binding;GO:0003677//DNA binding;GO:0004812//aminoacyl-tRNA ligase activity;GO:0004815//aspartate-tRNA ligase activity;GO:0005524//ATP binding;GO:0016874//ligase activity;GO:0046872//metal ion binding	GO:0006412//translation;GO:0006418//tRNA aminoacylation for protein translation;GO:0006422//aspartyl-tRNA aminoacylation	--
MA_881423g0010	1	525	322	AT1G56345	57	136	4e-10	0.48	/	259	438	/	53	111	At1g56345	Pseudouridine synthase family protein [Source:NCBI gene (formerly Entrezgene);Acc:842088]	-	-	-	-	-	GO:0003723//RNA binding;GO:0009982//pseudouridine synthase activity;GO:0016853//isomerase activity	GO:0001522//pseudouridine synthesis;GO:0009451//RNA modification	--
MA_8814665g0010	1	240	489	AT3G48270	74.3	181	2e-17	0.41	/	4	237	/	288	365	CYP71A26	cytochrome P450, family 71, subfamily A, polypeptide 26 [Source:NCBI gene (formerly Entrezgene);Acc:823985]	-	-	-	-	GO:0005575//cellular_component;GO:0016020//membrane	GO:0004497//monooxygenase activity;GO:0005506//iron ion binding;GO:0016491//oxidoreductase activity;GO:0016705//oxidoreductase activity, acting on paired donors, with incorporation or reduction of molecular oxygen;GO:0020037//heme binding;GO:0046872//metal ion binding	GO:0008150//biological_process	--
MA_881504g0010	1	285	268	AT5G62930	106	265	7e-30	0.44	/	1	279	/	138	266	At5g62930	SGNH hydrolase-type esterase superfamily protein [Source:NCBI gene (formerly Entrezgene);Acc:836413]	-	-	-	-	GO:0005634//nucleus;GO:0005783//endoplasmic reticulum	GO:0016787//hydrolase activity	GO:0006629//lipid metabolic process;GO:0008150//biological_process;GO:0016042//lipid catabolic process	--
MA_881548g0010	1	1250	526	AT1G55150	637	1642	0	0.84	/	3	1124	/	134	507	RH20	DEA(D/H)-box RNA helicase family protein [Source:NCBI gene (formerly Entrezgene);Acc:841958]	Genetic Information Processing	Transcription	ko03040//Spliceosome	K12823	GO:0005634//nucleus;GO:1990904//ribonucleoprotein complex	GO:0000166//nucleotide binding;GO:0003676//nucleic acid binding;GO:0003723//RNA binding;GO:0003724//RNA helicase activity;GO:0004386//helicase activity;GO:0005524//ATP binding;GO:0016787//hydrolase activity;GO:0016887//ATP hydrolysis activity	GO:0000184//nuclear-transcribed mRNA catabolic process, nonsense-mediated decay;GO:0006364//rRNA processing;GO:0042254//ribosome biogenesis	--
MA_8815920g0010	1	898	790	AT2G30470	148	373	5e-40	0.49	/	2	511	/	556	736	HSI2	B3 domain-containing transcription repressor VAL1 [Source:NCBI gene (formerly Entrezgene);Acc:817597]	-	-	-	-	GO:0005634//nucleus;GO:0005739//mitochondrion	GO:0003677//DNA binding;GO:0003700//DNA-binding transcription factor activity;GO:0005515//protein binding;GO:0008270//zinc ion binding;GO:0046872//metal ion binding	GO:0009737//response to abscisic acid;GO:0009744//response to sucrose;GO:0045892//negative regulation of transcription, DNA-templated	B3
MA_8815984g0010	1	1149	527	AT2G34640	158	400	1e-43	0.46	/	259	918	/	82	294	PTAC12	plastid transcriptionally active 12 [Source:NCBI gene (formerly Entrezgene);Acc:818029]	-	-	-	-	GO:0000427//plastid-encoded plastid RNA polymerase complex;GO:0005634//nucleus;GO:0009507//chloroplast;GO:0009536//plastid;GO:0042644//chloroplast nucleoid	GO:0005515//protein binding	GO:0006355//regulation of transcription, DNA-templated;GO:0009416//response to light stimulus;GO:0009585//red, far-red light phototransduction;GO:0009637//response to blue light;GO:0010017//red or far-red light signaling pathway;GO:0010114//response to red light;GO:0010218//response to far red light;GO:0042793//plastid transcription;GO:0045893//positive regulation of transcription, DNA-templated;…	--
MA_8816225g0010	1	349	722	AT1G05790	63.5	153	6e-13	0.4	/	41	280	/	406	463	Daglb	lipase class 3 family protein [Source:NCBI gene (formerly Entrezgene);Acc:837088]	-	-	-	-	GO:0016020//membrane	-	GO:0006629//lipid metabolic process	--
MA_8816669g0010	1	531	489	AT5G11880	177	449	8e-54	0.66	/	151	510	/	52	171	LYSA2	Pyridoxal-dependent decarboxylase family protein [Source:NCBI gene (formerly Entrezgene);Acc:831061]	Metabolism;Metabolism;Metabolism;Metabolism;Metabolism	Global and overview maps;Global and overview maps;Global and overview maps;Amino acid metabolism;Metabolism of other amino acids	ko01100//Metabolic pathways;ko01110//Biosynthesis of secondary metabolites;ko01230//Biosynthesis of amino acids;ko00300//Lysine biosynthesis;ko00470//D-Amino acid metabolism	K01586;K01586;K01586;K01586;K01586	GO:0005886//plasma membrane;GO:0009507//chloroplast;GO:0009536//plastid;GO:0009570//chloroplast stroma	GO:0003824//catalytic activity;GO:0008836//diaminopimelate decarboxylase activity;GO:0016829//lyase activity;GO:0016831//carboxy-lyase activity	GO:0008652//cellular amino acid biosynthetic process;GO:0009085//lysine biosynthetic process;GO:0009089//lysine biosynthetic process via diaminopimelate	--
MA_8817153g0010	1	1227	1400	AT1G69550	217	553	2e-62	0.38	/	4	1224	/	807	1212	TAO1	disease resistance protein (TIR-NBS-LRR class) [Source:NCBI gene (formerly Entrezgene);Acc:843291]	-	-	-	-	GO:0005575//cellular_component;GO:0016020//membrane	GO:0000166//nucleotide binding;GO:0005515//protein binding;GO:0005524//ATP binding;GO:0043531//ADP binding	GO:0006952//defense response;GO:0007165//signal transduction	--
MA_8817763g0010	1	252	670	AT5G20990	50.1	118	9e-09	0.51	/	31	189	/	100	152	B73	molybdopterin biosynthesis CNX1 protein / molybdenum cofactor biosynthesis enzyme CNX1 (CNX1) [Source:NCBI gene (formerly Entrezgene);Acc:832224]	Metabolism;Metabolism	Global and overview maps;Metabolism of cofactors and vitamins	ko01100//Metabolic pathways;ko00790//Folate biosynthesis	K15376;K15376	GO:0005737//cytoplasm;GO:0005829//cytosol	GO:0000166//nucleotide binding;GO:0003824//catalytic activity;GO:0005524//ATP binding;GO:0008940//nitrate reductase activity;GO:0016740//transferase activity;GO:0030151//molybdenum ion binding;GO:0046872//metal ion binding;GO:0061598//molybdopterin adenylyltransferase activity;GO:0061599//molybdopterin molybdotransferase activity	GO:0006777//Mo-molybdopterin cofactor biosynthetic process;GO:0008152//metabolic process;GO:0009734//auxin-activated signaling pathway;GO:0010038//response to metal ion;GO:0018315//molybdenum incorporation into molybdenum-molybdopterin complex;GO:0032324//molybdopterin cofactor biosynthetic process	--
MA_8817769g0010	1	288	158	AT4G31730	63.5	153	4e-14	0.38	/	37	270	/	27	111	GDU1	glutamine dumper 1 [Source:NCBI gene (formerly Entrezgene);Acc:829301]	-	-	-	-	GO:0005634//nucleus;GO:0005886//plasma membrane;GO:0016020//membrane	GO:0005515//protein binding	GO:0006521//regulation of cellular amino acid metabolic process;GO:0006865//amino acid transport;GO:0010585//glutamine secretion;GO:0080143//regulation of amino acid export	--
MA_881825g0010	1	960	345	AT1G75290	302	773	1e-101	0.48	/	1	957	/	28	338	At1g75280	NAD(P)-binding Rossmann-fold superfamily protein [Source:NCBI gene (formerly Entrezgene);Acc:843866]	-	-	-	-	GO:0005739//mitochondrion	GO:0016491//oxidoreductase activity	-	--
MA_881874g0010	1	267	473	AT5G55760	138	347	2e-40	0.8	/	1	237	/	34	114	SRT1	sirtuin 1 [Source:NCBI gene (formerly Entrezgene);Acc:835670]	Metabolism;Metabolism	Global and overview maps;Metabolism of cofactors and vitamins	ko01100//Metabolic pathways;ko00760//Nicotinate and nicotinamide metabolism	K11416;K11416	GO:0005634//nucleus	GO:0003714//transcription corepressor activity;GO:0004407//histone deacetylase activity;GO:0005515//protein binding;GO:0016740//transferase activity;GO:0019213//deacetylase activity;GO:0031490//chromatin DNA binding;GO:0033558//protein deacetylase activity;GO:0046872//metal ion binding;GO:0070403//NAD+ binding	GO:0000122//negative regulation of transcription by RNA polymerase II;GO:0009873//ethylene-activated signaling pathway;GO:0043970//histone H3-K9 acetylation;GO:0070932//histone H3 deacetylation	--
MA_88189g0010	1	594	809	AT4G02280	266	681	5e-85	0.65	/	1	573	/	1	191	SUS3	sucrose synthase 3 [Source:NCBI gene (formerly Entrezgene);Acc:828081]	Metabolism;Metabolism;Metabolism	Global and overview maps;Global and overview maps;Carbohydrate metabolism	ko01100//Metabolic pathways;ko01110//Biosynthesis of secondary metabolites;ko00500//Starch and sucrose metabolism	K00695;K00695;K00695	-	GO:0016157//sucrose synthase activity;GO:0016740//transferase activity;GO:0016757//glycosyltransferase activity	GO:0005982//starch metabolic process;GO:0005985//sucrose metabolic process;GO:0009414//response to water deprivation;GO:0010431//seed maturation;GO:0010555//response to mannitol	--
MA_8819g0010	1	681	266	AT1G28190	117	294	4e-32	0.39	/	49	636	/	39	217	--	CAA0249782.1 unnamed protein product [Arabidopsis thaliana]	-	-	-	-	GO:0005634//nucleus	GO:0003674//molecular_function	GO:0009620//response to fungus	--
MA_8819148g0010	1	486	155	AT1G24020	59.3	142	9e-12	0.28	/	4	462	/	3	150	MLP423	MLP-like protein 423 [Source:NCBI gene (formerly Entrezgene);Acc:839014]	-	-	-	-	GO:0005634//nucleus;GO:0005829//cytosol	GO:0004864//protein phosphatase inhibitor activity;GO:0010427//abscisic acid binding;GO:0038023//signaling receptor activity	GO:0006952//defense response;GO:0009738//abscisic acid-activated signaling pathway;GO:0043086//negative regulation of catalytic activity	--
MA_881929g0010	1	288	811	AT5G35180	155	392	1e-45	0.74	/	1	288	/	652	747	EDR2	ENHANCED DISEASE RESISTANCE protein (DUF1336) [Source:NCBI gene (formerly Entrezgene);Acc:833472]	-	-	-	-	GO:0009536//plastid	GO:0008289//lipid binding	-	--
MA_88195g0010	1	522	202	AT5G65030	59.7	143	2e-11	0.42	/	16	297	/	6	92	--	nitric oxide synthase-interacting protein [Source:NCBI gene (formerly Entrezgene);Acc:836627]	-	-	-	-	-	-	GO:0008150//biological_process	--
MA_8819890g0010	1	612	1047	AT1G56120	258	659	2e-80	0.63	/	13	609	/	681	874	At1g56140	Leucine-rich repeat transmembrane protein kinase [Source:NCBI gene (formerly Entrezgene);Acc:842064]	-	-	-	-	GO:0005886//plasma membrane;GO:0016020//membrane	GO:0000166//nucleotide binding;GO:0004672//protein kinase activity;GO:0004674//protein serine/threonine kinase activity;GO:0005515//protein binding;GO:0005524//ATP binding;GO:0016301//kinase activity;GO:0016740//transferase activity	GO:0006468//protein phosphorylation;GO:0016310//phosphorylation	--
MA_88202g0010	1	213	48	AT3G14362	52.8	125	2e-11	0.55	/	94	207	/	10	47	RTFL10	ROTUNDIFOLIA like 10 [Source:NCBI gene (formerly Entrezgene);Acc:5008002]	-	-	-	-	GO:0005886//plasma membrane;GO:0016020//membrane	GO:0003674//molecular_function	GO:0008285//negative regulation of cell population proliferation;GO:0048367//shoot system development	--
MA_8820343g0010	1	321	87	AT1G13590	51.2	121	8e-10	0.35	/	31	315	/	9	84	PSK1	phytosulfokine 1 [Source:NCBI gene (formerly Entrezgene);Acc:837920]	-	-	-	-	GO:0005576//extracellular region;GO:0031012//extracellular matrix	GO:0008083//growth factor activity	GO:0007165//signal transduction;GO:0008283//cell population proliferation;GO:0030154//cell differentiation	--
MA_8821565g0010	1	327	413	AT3G49680	145	366	3e-43	0.65	/	4	321	/	307	412	BCAT3	branched-chain aminotransferase 3 [Source:NCBI gene (formerly Entrezgene);Acc:824130]	Metabolism;Metabolism;Metabolism;Metabolism;Metabolism;Metabolism;Metabolism;Metabolism;Metabolism	Global and overview maps;Global and overview maps;Global and overview maps;Amino acid metabolism;Global and overview maps;Amino acid metabolism;Metabolism of cofactors and vitamins;Biosynthesis of other secondary metabolites;Amino acid metabolism	ko01100//Metabolic pathways;ko01110//Biosynthesis of secondary metabolites;ko01230//Biosynthesis of amino acids;ko00270//Cysteine and methionine metabolism;ko01210//2-Oxocarboxylic acid metabolism;ko00280//Valine, leucine and isoleucine degradation;ko00770//Pantothenate and CoA biosynthesis;ko00966//Glucosinolate biosynthesis;ko00290//Valine, leucine and isoleucine biosynthesis	K00826;K00826;K00826;K00826;K00826;K00826;K00826;K00826;K00826	GO:0005737//cytoplasm;GO:0009507//chloroplast;GO:0009536//plastid;GO:0009570//chloroplast stroma	GO:0003824//catalytic activity;GO:0004084//branched-chain-amino-acid transaminase activity;GO:0008483//transaminase activity;GO:0016740//transferase activity;GO:0050048//L-leucine:2-oxoglutarate aminotransferase activity;GO:0052654//L-leucine transaminase activity;GO:0052655//L-valine transaminase activity;GO:0052656//L-isoleucine transaminase activity	GO:0008652//cellular amino acid biosynthetic process;GO:0009081//branched-chain amino acid metabolic process;GO:0009082//branched-chain amino acid biosynthetic process;GO:0009097//isoleucine biosynthetic process;GO:0009098//leucine biosynthetic process;GO:0009099//valine biosynthetic process	--
MA_882281g0010	1	654	821	AT5G03730	303	777	1e-98	0.76	/	1	627	/	600	808	CTR1	Protein kinase superfamily protein [Source:NCBI gene (formerly Entrezgene);Acc:831748]	Environmental Information Processing;Environmental Information Processing	Signal transduction;Signal transduction	ko04075//Plant hormone signal transduction;ko04016//MAPK signaling pathway - plant	K14510;K14510	GO:0005789//endoplasmic reticulum membrane	GO:0000166//nucleotide binding;GO:0004672//protein kinase activity;GO:0004674//protein serine/threonine kinase activity;GO:0004712//protein serine/threonine/tyrosine kinase activity;GO:0005515//protein binding;GO:0005524//ATP binding;GO:0016301//kinase activity;GO:0016740//transferase activity;GO:0106310//protein serine kinase activity	GO:0001666//response to hypoxia;GO:0006468//protein phosphorylation;GO:0009686//gibberellin biosynthetic process;GO:0009723//response to ethylene;GO:0009744//response to sucrose;GO:0009750//response to fructose;GO:0009873//ethylene-activated signaling pathway;GO:0010105//negative regulation of ethylene-activated signaling pathway;GO:0010182//sugar mediated signaling pathway;GO:0016310//phosphoryl…	--
MA_882304g0010	1	894	256	AT4G29270	197	501	3e-62	0.46	/	106	744	/	42	252	APS1	HAD superfamily, subfamily IIIB acid phosphatase [Source:NCBI gene (formerly Entrezgene);Acc:829048]	-	-	-	-	-	GO:0003993//acid phosphatase activity;GO:0045735//nutrient reservoir activity	-	--
MA_8823209g0010	1	375	967	AT4G21670	76.6	187	2e-17	0.46	/	88	369	/	549	645	CPL1	C-terminal domain phosphatase-like 1 [Source:NCBI gene (formerly Entrezgene);Acc:828254]	-	-	-	-	GO:0005634//nucleus;GO:0016607//nuclear speck	GO:0003723//RNA binding;GO:0004721//phosphoprotein phosphatase activity;GO:0004722//protein serine/threonine phosphatase activity;GO:0005515//protein binding;GO:0008420//RNA polymerase II CTD heptapeptide repeat phosphatase activity;GO:0016787//hydrolase activity;GO:0016791//phosphatase activity;GO:0017018//myosin phosphatase activity;GO:0046872//metal ion binding	GO:0000184//nuclear-transcribed mRNA catabolic process, nonsense-mediated decay;GO:0009611//response to wounding;GO:0009651//response to salt stress;GO:0009738//abscisic acid-activated signaling pathway;GO:0045892//negative regulation of transcription, DNA-templated;GO:0070940//dephosphorylation of RNA polymerase II C-terminal domain	--
MA_8823433g0010	1	627	385	AT5G08460	146	368	2e-42	0.54	/	88	471	/	40	167	At5g08460	GDSL-like Lipase/Acylhydrolase superfamily protein [Source:NCBI gene (formerly Entrezgene);Acc:830745]	-	-	-	-	GO:0005576//extracellular region	GO:0016787//hydrolase activity;GO:0016788//hydrolase activity, acting on ester bonds	GO:0006629//lipid metabolic process;GO:0016042//lipid catabolic process	--
MA_88236g0010	1	1107	606	AT2G42880	376	966	1e-126	0.6	/	10	1032	/	207	535	MPK20	MAP kinase 20 [Source:NCBI gene (formerly Entrezgene);Acc:818888]	-	-	-	-	GO:0005634//nucleus;GO:0005737//cytoplasm	GO:0000166//nucleotide binding;GO:0004672//protein kinase activity;GO:0004674//protein serine/threonine kinase activity;GO:0004707//MAP kinase activity;GO:0005515//protein binding;GO:0005524//ATP binding;GO:0016301//kinase activity;GO:0016740//transferase activity;GO:0106310//protein serine kinase activity	GO:0000165//MAPK cascade;GO:0006468//protein phosphorylation;GO:0016310//phosphorylation;GO:0035556//intracellular signal transduction	--
MA_8823805g0010	1	624	1042	AT5G65770	63.2	152	1e-11	0.39	/	172	474	/	114	210	LINC4	branched-chain amino acid aminotransferase 5 / branched-chain amino acid transaminase 5 (BCAT5);little nuclei4 [Source:NCBI gene (formerly Entrezgene);Acc:836706]	-	-	-	-	GO:0005634//nucleus;GO:0005652//nuclear lamina;GO:0005654//nucleoplasm;GO:0005737//cytoplasm;GO:0010369//chromocenter;GO:0016020//membrane;GO:0031965//nuclear membrane;GO:0031981//nuclear lumen;GO:0034399//nuclear periphery	GO:0005515//protein binding	GO:0006974//cellular response to DNA damage stimulus;GO:0006997//nucleus organization;GO:0097298//regulation of nucleus size	--
MA_8823857g0010	1	427	194	AT3G03420	67	162	2e-14	0.48	/	67	240	/	20	77	ATP23	Ku70-binding family protein [Source:NCBI gene (formerly Entrezgene);Acc:821258]	-	-	-	-	GO:0005739//mitochondrion;GO:0031314//extrinsic component of mitochondrial inner membrane	GO:0004222//metalloendopeptidase activity;GO:0008233//peptidase activity;GO:0008237//metallopeptidase activity;GO:0016787//hydrolase activity;GO:0046872//metal ion binding	GO:0006508//proteolysis;GO:0033615//mitochondrial proton-transporting ATP synthase complex assembly;GO:0034982//mitochondrial protein processing	--
MA_8824317g0010	1	546	518	AT5G42650	216	551	1e-68	0.59	/	1	516	/	337	513	AOS	allene oxide synthase [Source:NCBI gene (formerly Entrezgene);Acc:834273]	Metabolism;Metabolism;Metabolism	Global and overview maps;Global and overview maps;Lipid metabolism	ko01100//Metabolic pathways;ko01110//Biosynthesis of secondary metabolites;ko00592//alpha-Linolenic acid metabolism	K01723;K01723;K01723	GO:0005739//mitochondrion;GO:0009507//chloroplast;GO:0009534//chloroplast thylakoid;GO:0009535//chloroplast thylakoid membrane;GO:0009536//plastid;GO:0009579//thylakoid;GO:0009941//chloroplast envelope;GO:0010287//plastoglobule	GO:0004497//monooxygenase activity;GO:0005506//iron ion binding;GO:0009978//allene oxide synthase activity;GO:0016491//oxidoreductase activity;GO:0016705//oxidoreductase activity, acting on paired donors, with incorporation or reduction of molecular oxygen;GO:0016829//lyase activity;GO:0019825//oxygen binding;GO:0020037//heme binding;GO:0046872//metal ion binding	GO:0006629//lipid metabolic process;GO:0006631//fatty acid metabolic process;GO:0006633//fatty acid biosynthetic process;GO:0006952//defense response;GO:0009611//response to wounding;GO:0009620//response to fungus;GO:0009695//jasmonic acid biosynthetic process;GO:0009753//response to jasmonic acid;GO:0016125//sterol metabolic process;GO:0019373//epoxygenase P450 pathway;GO:0031407//oxylipin metab…	--
MA_8826g0010	1	1836	890	AT1G51860	129	323	6e-31	0.3	/	97	1080	/	26	357	At1g51860	Leucine-rich repeat protein kinase family protein [Source:NCBI gene (formerly Entrezgene);Acc:841613]	-	-	-	-	GO:0016020//membrane	GO:0000166//nucleotide binding;GO:0004672//protein kinase activity;GO:0004674//protein serine/threonine kinase activity;GO:0005524//ATP binding;GO:0016301//kinase activity;GO:0016740//transferase activity;GO:0106310//protein serine kinase activity	GO:0006468//protein phosphorylation;GO:0016310//phosphorylation	--
MA_882647g0010	1	1470	1123	AT1G73080	344	882	2e-107	0.46	/	4	1452	/	546	1045	PEPR1	PEP1 receptor 1 [Source:NCBI gene (formerly Entrezgene);Acc:843639]	-	-	-	-	GO:0005886//plasma membrane;GO:0009506//plasmodesma;GO:0016020//membrane	GO:0000166//nucleotide binding;GO:0001653//peptide receptor activity;GO:0004383//guanylate cyclase activity;GO:0004672//protein kinase activity;GO:0004674//protein serine/threonine kinase activity;GO:0005515//protein binding;GO:0005524//ATP binding;GO:0016301//kinase activity;GO:0016740//transferase activity;GO:0106310//protein serine kinase activity	GO:0006182//cGMP biosynthetic process;GO:0006468//protein phosphorylation;GO:0006952//defense response;GO:0006955//immune response;GO:0009611//response to wounding;GO:0009753//response to jasmonic acid;GO:0016310//phosphorylation;GO:0045087//innate immune response	--
MA_882654g0010	1	840	447	AT4G26200	297	760	4e-99	0.56	/	73	747	/	18	288	ACS7	1-amino-cyclopropane-1-carboxylate synthase 7 [Source:NCBI gene (formerly Entrezgene);Acc:828726]	Metabolism;Metabolism;Metabolism	Global and overview maps;Global and overview maps;Amino acid metabolism	ko01100//Metabolic pathways;ko01110//Biosynthesis of secondary metabolites;ko00270//Cysteine and methionine metabolism	K01762;K01762;K01762	-	GO:0003824//catalytic activity;GO:0005515//protein binding;GO:0008483//transaminase activity;GO:0016829//lyase activity;GO:0016847//1-aminocyclopropane-1-carboxylate synthase activity;GO:0030170//pyridoxal phosphate binding;GO:0042802//identical protein binding	GO:0006520//cellular amino acid metabolic process;GO:0009058//biosynthetic process;GO:0009693//ethylene biosynthetic process;GO:0009835//fruit ripening;GO:0042218//1-aminocyclopropane-1-carboxylate biosynthetic process	--
MA_88280g0010	1	1101	647	AT5G57580	271	694	1e-85	0.43	/	1	1086	/	286	636	CBP60B	Calmodulin-binding protein [Source:NCBI gene (formerly Entrezgene);Acc:835862]	-	-	-	-	GO:0005634//nucleus	GO:0003677//DNA binding;GO:0003700//DNA-binding transcription factor activity;GO:0005516//calmodulin binding;GO:0043565//sequence-specific DNA binding	GO:0006355//regulation of transcription, DNA-templated;GO:0080142//regulation of salicylic acid biosynthetic process	--
MA_8828881g0010	1	432	642	AT5G07380	93.6	231	5e-23	0.39	/	1	405	/	62	191	--	NP_001078541.1 hypothetical protein AT5G07380 [Arabidopsis thaliana]	-	-	-	-	GO:0005575//cellular_component	-	GO:0008150//biological_process	--
MA_882912g0010	1	489	577	AT4G36860	259	663	5e-85	0.8	/	1	459	/	319	472	DAR1	LIM domain-containing protein [Source:NCBI gene (formerly Entrezgene);Acc:829839]	-	-	-	-	-	GO:0005515//protein binding;GO:0008233//peptidase activity;GO:0043130//ubiquitin binding;GO:0046872//metal ion binding	GO:0032875//regulation of DNA endoreduplication	--
MA_8829383g0010	1	330	531	AT1G71440	62.4	150	1e-12	0.45	/	55	330	/	258	347	PFI	tubulin folding cofactor E / Pfifferling (PFI) [Source:NCBI gene (formerly Entrezgene);Acc:843485]	-	-	-	-	GO:0005737//cytoplasm;GO:0009507//chloroplast	GO:0005515//protein binding;GO:0043014//alpha-tubulin binding	GO:0000226//microtubule cytoskeleton organization;GO:0006457//protein folding;GO:0007021//tubulin complex assembly;GO:0007023//post-chaperonin tubulin folding pathway;GO:0009793//embryo development ending in seed dormancy	--
MA_8829511g0010	1	435	789	AT5G57035	99	245	7e-25	0.4	/	22	420	/	643	780	PUB34	U-box domain-containing protein kinase family protein [Source:NCBI gene (formerly Entrezgene);Acc:835807]	-	-	-	-	-	GO:0000166//nucleotide binding;GO:0004672//protein kinase activity;GO:0004842//ubiquitin-protein transferase activity;GO:0005524//ATP binding;GO:0016301//kinase activity;GO:0016740//transferase activity	GO:0006468//protein phosphorylation;GO:0016310//phosphorylation;GO:0016567//protein ubiquitination	--
MA_8830838g0010	1	646	625	AT1G11050	263	671	1e-84	0.59	/	3	644	/	343	562	At1g11050	Protein kinase superfamily protein [Source:NCBI gene (formerly Entrezgene);Acc:837646]	-	-	-	-	GO:0005886//plasma membrane;GO:0016020//membrane	GO:0000166//nucleotide binding;GO:0004672//protein kinase activity;GO:0004674//protein serine/threonine kinase activity;GO:0004714//transmembrane receptor protein tyrosine kinase activity;GO:0005524//ATP binding;GO:0016301//kinase activity;GO:0016740//transferase activity;GO:0106310//protein serine kinase activity	GO:0006468//protein phosphorylation;GO:0016310//phosphorylation;GO:0018108//peptidyl-tyrosine phosphorylation	--
MA_8831g0010	1	388	258	AT2G18020	107	267	1e-29	0.53	/	23	280	/	7	92	EMB2296	Ribosomal protein L2 family [Source:NCBI gene (formerly Entrezgene);Acc:816314]	Genetic Information Processing	Translation	ko03010//Ribosome	K02938	GO:0000325//plant-type vacuole;GO:0005730//nucleolus;GO:0005737//cytoplasm;GO:0005739//mitochondrion;GO:0005773//vacuole;GO:0005840//ribosome;GO:0015934//large ribosomal subunit;GO:0022625//cytosolic large ribosomal subunit;GO:0022626//cytosolic ribosome;GO:0042788//polysomal ribosome;GO:1990904//ribonucleoprotein complex	GO:0003723//RNA binding;GO:0003729//mRNA binding;GO:0003735//structural constituent of ribosome;GO:0005515//protein binding	GO:0002181//cytoplasmic translation;GO:0006412//translation	--
MA_8831143g0010	1	470	379	AT4G19810	143	361	5e-42	0.49	/	12	449	/	16	159	ChiC	Glycosyl hydrolase family protein with chitinase insertion domain-containing protein [Source:NCBI gene (formerly Entrezgene);Acc:827725]	Metabolism;Metabolism	Global and overview maps;Carbohydrate metabolism	ko01100//Metabolic pathways;ko00520//Amino sugar and nucleotide sugar metabolism	K01183;K01183	GO:0005576//extracellular region;GO:0099503//secretory vesicle	GO:0004568//chitinase activity;GO:0008061//chitin binding;GO:0008843//endochitinase activity;GO:0016787//hydrolase activity;GO:0016798//hydrolase activity, acting on glycosyl bonds;GO:0035885//exochitinase activity	GO:0000272//polysaccharide catabolic process;GO:0005975//carbohydrate metabolic process;GO:0006032//chitin catabolic process;GO:0008152//metabolic process;GO:0009651//response to salt stress;GO:0009737//response to abscisic acid;GO:0009753//response to jasmonic acid	--
MA_883171g0010	1	181	946	AT5G17250	76.6	187	1e-18	0.73	/	5	157	/	93	143	PIGO	Alkaline-phosphatase-like family protein [Source:NCBI gene (formerly Entrezgene);Acc:831589]	Metabolism;Metabolism	Global and overview maps;Glycan biosynthesis and metabolism	ko01100//Metabolic pathways;ko00563//Glycosylphosphatidylinositol (GPI)-anchor biosynthesis	K05288;K05288	GO:0005789//endoplasmic reticulum membrane;GO:0016020//membrane	GO:0016772//transferase activity, transferring phosphorus-containing groups;GO:0051377//mannose-ethanolamine phosphotransferase activity	GO:0006506//GPI anchor biosynthetic process	--
MA_8832g0010	1	318	792	AT4G30700	156	394	9e-46	0.69	/	4	315	/	689	792	MEF29	Pentatricopeptide repeat (PPR) superfamily protein [Source:NCBI gene (formerly Entrezgene);Acc:829193]	-	-	-	-	GO:0005739//mitochondrion;GO:0009507//chloroplast;GO:0043231//intracellular membrane-bounded organelle	GO:0003723//RNA binding;GO:0005515//protein binding;GO:0008270//zinc ion binding	GO:0000963//mitochondrial RNA processing;GO:0009451//RNA modification;GO:0016554//cytidine to uridine editing;GO:0080156//mitochondrial mRNA modification	--
MA_8833025g0010	1	468	890	AT5G18860	135	341	1e-37	0.73	/	130	468	/	47	159	NSH3	inosine-uridine preferring nucleoside hydrolase family protein [Source:NCBI gene (formerly Entrezgene);Acc:832004]	-	-	-	-	GO:0005576//extracellular region;GO:0048046//apoplast	GO:0016787//hydrolase activity;GO:0016799//hydrolase activity, hydrolyzing N-glycosyl compounds;GO:0047622//adenosine nucleosidase activity;GO:0047724//inosine nucleosidase activity	GO:0006139//nucleobase-containing compound metabolic process;GO:0006148//inosine catabolic process;GO:0006154//adenosine catabolic process;GO:0009611//response to wounding;GO:0009753//response to jasmonic acid;GO:1901564//organonitrogen compound metabolic process	--
MA_88334g0020	1	1083	508	AT5G15740	460	1183	8e-161	0.67	/	1	990	/	1	318	RRT1	O-fucosyltransferase family protein [Source:NCBI gene (formerly Entrezgene);Acc:831430]	-	-	-	-	GO:0000139//Golgi membrane;GO:0005737//cytoplasm;GO:0005794//Golgi apparatus;GO:0016020//membrane	GO:0008194//UDP-glycosyltransferase activity;GO:0016740//transferase activity;GO:0016757//glycosyltransferase activity	GO:0005975//carbohydrate metabolic process;GO:0006004//fucose metabolic process;GO:0010214//seed coat development;GO:0010395//rhamnogalacturonan I metabolic process;GO:0045489//pectin biosynthetic process;GO:0071555//cell wall organization	--
MA_8833599g0010	1	367	532	AT4G19670	100	250	5e-26	0.44	/	2	355	/	398	529	--	RING/U-box superfamily protein [Source:NCBI gene (formerly Entrezgene);Acc:827711]	-	-	-	-	GO:0000151//ubiquitin ligase complex;GO:0005737//cytoplasm	GO:0003676//nucleic acid binding;GO:0004523//RNA-DNA hybrid ribonuclease activity;GO:0004842//ubiquitin-protein transferase activity;GO:0016740//transferase activity;GO:0031624//ubiquitin conjugating enzyme binding;GO:0046872//metal ion binding;GO:0061630//ubiquitin protein ligase activity	GO:0000209//protein polyubiquitination;GO:0006511//ubiquitin-dependent protein catabolic process;GO:0016567//protein ubiquitination;GO:0032436//positive regulation of proteasomal ubiquitin-dependent protein catabolic process;GO:0090502//RNA phosphodiester bond hydrolysis, endonucleolytic	--
MA_8834g0010	1	588	502	AT4G17150	137	345	2e-38	0.85	/	310	534	/	84	158	--	alpha/beta-Hydrolases superfamily protein [Source:NCBI gene (formerly Entrezgene);Acc:827425]	-	-	-	-	-	GO:0003674//molecular_function	-	--
MA_8836246g0010	1	453	339	AT3G17070	145	367	2e-43	0.5	/	4	450	/	186	339	PER29	Peroxidase family protein [Source:NCBI gene (formerly Entrezgene);Acc:820964]	Metabolism;Metabolism;Metabolism	Global and overview maps;Global and overview maps;Biosynthesis of other secondary metabolites	ko01100//Metabolic pathways;ko01110//Biosynthesis of secondary metabolites;ko00940//Phenylpropanoid biosynthesis	K00430;K00430;K00430	GO:0005576//extracellular region;GO:0009505//plant-type cell wall	GO:0004601//peroxidase activity;GO:0016491//oxidoreductase activity;GO:0020037//heme binding;GO:0046872//metal ion binding	GO:0006979//response to oxidative stress;GO:0042744//hydrogen peroxide catabolic process;GO:0098869//cellular oxidant detoxification	--
MA_8836297g0010	1	204	282	AT3G10940	111	278	4e-32	0.75	/	1	204	/	91	158	LSF2	dual specificity protein phosphatase (DsPTP1) family protein [Source:NCBI gene (formerly Entrezgene);Acc:820265]	-	-	-	-	GO:0005737//cytoplasm;GO:0009507//chloroplast;GO:0009536//plastid;GO:0043231//intracellular membrane-bounded organelle	GO:0004721//phosphoprotein phosphatase activity;GO:0008138//protein tyrosine/serine/threonine phosphatase activity;GO:0016787//hydrolase activity;GO:0016791//phosphatase activity;GO:0019203//carbohydrate phosphatase activity;GO:0050308//sugar-phosphatase activity;GO:2001070//starch binding	GO:0005975//carbohydrate metabolic process;GO:0005983//starch catabolic process;GO:0006073//cellular glucan metabolic process;GO:0006470//protein dephosphorylation;GO:0016311//dephosphorylation;GO:0046838//phosphorylated carbohydrate dephosphorylation	--
MA_88369g0010	1	3597	2161	AT1G08260	1700	4402	0	0.74	/	1	3390	/	284	1389	TIL1	DNA polymerase epsilon catalytic subunit [Source:NCBI gene (formerly Entrezgene);Acc:837346]	Genetic Information Processing;Genetic Information Processing;Genetic Information Processing	Replication and repair;Replication and repair;Replication and repair	ko03420//Nucleotide excision repair;ko03030//DNA replication;ko03410//Base excision repair	K02324;K02324;K02324	GO:0005634//nucleus;GO:0008622//epsilon DNA polymerase complex;GO:0048046//apoplast;GO:0110165//cellular anatomical entity	GO:0000166//nucleotide binding;GO:0003676//nucleic acid binding;GO:0003677//DNA binding;GO:0003887//DNA-directed DNA polymerase activity;GO:0005515//protein binding;GO:0008270//zinc ion binding;GO:0008310//single-stranded DNA 3'-5' exodeoxyribonuclease activity;GO:0016740//transferase activity;GO:0016779//nucleotidyltransferase activity;GO:0046872//metal ion binding;GO:0051536//iron-sulfur cluste…	GO:0000278//mitotic cell cycle;GO:0006260//DNA replication;GO:0006272//leading strand elongation;GO:0006281//DNA repair;GO:0006287//base-excision repair, gap-filling;GO:0006297//nucleotide-excision repair, DNA gap filling;GO:0010086//embryonic root morphogenesis;GO:0045004//DNA replication proofreading;GO:0048579//negative regulation of long-day photoperiodism, flowering;GO:0051302//regulation of…	--
MA_8837172g0010	1	334	287	AT2G03780	120	300	1e-34	0.56	/	19	318	/	92	189	TSNAX	Translin family protein [Source:NCBI gene (formerly Entrezgene);Acc:814905]	-	-	-	-	GO:0005634//nucleus;GO:0005737//cytoplasm	GO:0003723//RNA binding;GO:0004521//endoribonuclease activity;GO:0043565//sequence-specific DNA binding	GO:0008150//biological_process;GO:0090502//RNA phosphodiester bond hydrolysis, endonucleolytic	--
MA_8837420g0010	1	1026	807	AT2G46060	193	490	2e-55	0.37	/	103	963	/	270	557	--	transmembrane protein-like protein [Source:NCBI gene (formerly Entrezgene);Acc:819214]	-	-	-	-	GO:0005886//plasma membrane;GO:0016020//membrane;GO:0016021//integral component of membrane	GO:0003674//molecular_function	-	--
MA_8837482g0010	1	312	632	AT3G54850	54.7	130	5e-10	0.36	/	64	306	/	363	443	PUB14	plant U-box 14 [Source:NCBI gene (formerly Entrezgene);Acc:824650]	-	-	-	-	GO:0005634//nucleus;GO:0005737//cytoplasm	GO:0004842//ubiquitin-protein transferase activity;GO:0005515//protein binding;GO:0016740//transferase activity;GO:0070696//transmembrane receptor protein serine/threonine kinase binding	GO:0016567//protein ubiquitination	--
MA_883791g0010	1	768	434	AT3G24515	121	303	6e-32	0.51	/	34	330	/	2	133	UBC37	ubiquitin-conjugating enzyme 37 [Source:NCBI gene (formerly Entrezgene);Acc:822045]	-	-	-	-	GO:0005634//nucleus	GO:0000166//nucleotide binding;GO:0005524//ATP binding;GO:0016740//transferase activity;GO:0061631//ubiquitin conjugating enzyme activity	GO:0000209//protein polyubiquitination;GO:0006974//cellular response to DNA damage stimulus;GO:0016567//protein ubiquitination	--
MA_8837995g0010	1	858	421	AT1G49780	127	320	4e-34	0.36	/	46	738	/	39	279	PUB26	plant U-box 26 [Source:NCBI gene (formerly Entrezgene);Acc:841401]	-	-	-	-	-	GO:0004842//ubiquitin-protein transferase activity;GO:0005515//protein binding;GO:0016740//transferase activity;GO:0061630//ubiquitin protein ligase activity	GO:0016567//protein ubiquitination;GO:0098542//defense response to other organism	--
MA_88391g0010	1	327	768	AT4G19380	79	193	2e-18	0.48	/	46	297	/	571	653	FAO4A	Long-chain fatty alcohol dehydrogenase family protein [Source:NCBI gene (formerly Entrezgene);Acc:827679]	-	-	-	-	GO:0016020//membrane	GO:0016491//oxidoreductase activity;GO:0016614//oxidoreductase activity, acting on CH-OH group of donors;GO:0046577//long-chain-alcohol oxidase activity;GO:0050660//flavin adenine dinucleotide binding	GO:0008150//biological_process	--
MA_8839318g0010	1	400	219	AT2G28230	109	273	6e-31	0.41	/	1	363	/	1	121	MED20A	TATA-binding related factor (TRF) of subunit 20 of Mediator complex [Source:NCBI gene (formerly Entrezgene);Acc:817369]	-	-	-	-	GO:0005634//nucleus;GO:0016592//mediator complex;GO:0032991//protein-containing complex	GO:0003712//transcription coregulator activity;GO:0003713//transcription coactivator activity;GO:0005515//protein binding	GO:0006351//transcription, DNA-templated;GO:0006357//regulation of transcription by RNA polymerase II;GO:0035196//production of miRNAs involved in gene silencing by miRNA;GO:0045944//positive regulation of transcription by RNA polymerase II;GO:1900150//regulation of defense response to fungus;GO:2000031//regulation of salicylic acid mediated signaling pathway	--
MA_884g0010	1	2769	1757	AT4G33240	415	1067	6e-125	0.58	/	982	2034	/	347	693	FAB1A	1-phosphatidylinositol-3-phosphate 5-kinase FAB1A [Source:NCBI gene (formerly Entrezgene);Acc:829460]	Metabolism;Cellular Processes;Metabolism;Environmental Information Processing	Global and overview maps;Transport and catabolism;Carbohydrate metabolism;Signal transduction	ko01100//Metabolic pathways;ko04145//Phagosome;ko00562//Inositol phosphate metabolism;ko04070//Phosphatidylinositol signaling system	K00921;K00921;K00921;K00921	GO:0005768//endosome;GO:0010008//endosome membrane;GO:0016020//membrane	GO:0000166//nucleotide binding;GO:0000285//1-phosphatidylinositol-3-phosphate 5-kinase activity;GO:0005524//ATP binding;GO:0016301//kinase activity;GO:0016307//phosphatidylinositol phosphate kinase activity;GO:0016740//transferase activity;GO:0046872//metal ion binding	GO:0007033//vacuole organization;GO:0009555//pollen development;GO:0010256//endomembrane system organization;GO:0016310//phosphorylation;GO:0044238//primary metabolic process;GO:0046488//phosphatidylinositol metabolic process;GO:0046854//phosphatidylinositol phosphate biosynthetic process;GO:0071704//organic substance metabolic process	--
MA_8840489g0010	1	222	278	AT3G02920	41.6	96	6e-06	0.34	/	25	219	/	7	94	RPA32B	Replication protein A, subunit RPA32 [Source:NCBI gene (formerly Entrezgene);Acc:821187]	Genetic Information Processing;Genetic Information Processing;Genetic Information Processing;Genetic Information Processing	Replication and repair;Replication and repair;Replication and repair;Replication and repair	ko03420//Nucleotide excision repair;ko03440//Homologous recombination;ko03030//DNA replication;ko03430//Mismatch repair	K10739;K10739;K10739;K10739	GO:0000781//chromosome, telomeric region;GO:0005634//nucleus;GO:0005662//DNA replication factor A complex;GO:0035861//site of double-strand break	GO:0003676//nucleic acid binding;GO:0003677//DNA binding;GO:0003697//single-stranded DNA binding;GO:0005515//protein binding	GO:0000724//double-strand break repair via homologous recombination;GO:0006260//DNA replication;GO:0006281//DNA repair;GO:0006289//nucleotide-excision repair;GO:0006310//DNA recombination;GO:0006974//cellular response to DNA damage stimulus	--
MA_884104g0010	1	1524	1888	AT4G38600	518	1334	2e-167	0.82	/	526	1524	/	151	487	KAK	HECT ubiquitin protein ligase family protein KAK [Source:NCBI gene (formerly Entrezgene);Acc:830017]	Genetic Information Processing	Folding, sorting and degradation	ko04120//Ubiquitin mediated proteolysis	K10590	GO:0005886//plasma membrane	GO:0004842//ubiquitin-protein transferase activity;GO:0005515//protein binding;GO:0016740//transferase activity;GO:0016874//ligase activity;GO:0061630//ubiquitin protein ligase activity	GO:0000209//protein polyubiquitination;GO:0006511//ubiquitin-dependent protein catabolic process;GO:0010091//trichome branching;GO:0016567//protein ubiquitination;GO:0042023//DNA endoreduplication;GO:0043161//proteasome-mediated ubiquitin-dependent protein catabolic process	--
MA_8841968g0010	1	159	344	AT3G50990	71.6	174	5e-17	0.7	/	10	150	/	294	340	PER36	Peroxidase superfamily protein [Source:NCBI gene (formerly Entrezgene);Acc:824263]	Metabolism;Metabolism;Metabolism	Global and overview maps;Global and overview maps;Biosynthesis of other secondary metabolites	ko01100//Metabolic pathways;ko01110//Biosynthesis of secondary metabolites;ko00940//Phenylpropanoid biosynthesis	K00430;K00430;K00430	GO:0005576//extracellular region;GO:0009505//plant-type cell wall	GO:0004601//peroxidase activity;GO:0016491//oxidoreductase activity;GO:0020037//heme binding;GO:0046872//metal ion binding	GO:0006979//response to oxidative stress;GO:0009827//plant-type cell wall modification;GO:0042744//hydrogen peroxide catabolic process;GO:0044347//cell wall polysaccharide catabolic process;GO:0080001//mucilage extrusion from seed coat;GO:0098869//cellular oxidant detoxification	--
MA_884200g0010	1	363	814	AT4G08180	147	372	2e-42	0.68	/	1	360	/	191	310	ORP1C	OSBP(oxysterol binding protein)-related protein 1C [Source:NCBI gene (formerly Entrezgene);Acc:826368]	-	-	-	-	GO:0005829//cytosol;GO:0016020//membrane;GO:0043231//intracellular membrane-bounded organelle	GO:0008289//lipid binding;GO:0015248//sterol transporter activity;GO:0032934//sterol binding	GO:0006869//lipid transport;GO:0015918//sterol transport	--
MA_8842034g0010	1	306	247	AT2G33310	90.5	223	9e-24	0.46	/	1	279	/	136	234	IAA13	auxin-induced protein 13 [Source:NCBI gene (formerly Entrezgene);Acc:817894]	Environmental Information Processing	Signal transduction	ko04075//Plant hormone signal transduction	K14484	GO:0005634//nucleus	GO:0003700//DNA-binding transcription factor activity;GO:0005515//protein binding;GO:0042802//identical protein binding	GO:0006355//regulation of transcription, DNA-templated;GO:0009733//response to auxin;GO:0009734//auxin-activated signaling pathway	--
MA_8842478g0010	1	505	828	AT2G19130	140	353	4e-39	0.44	/	1	501	/	125	300	At2g19130	S-locus lectin protein kinase family protein [Source:NCBI gene (formerly Entrezgene);Acc:816430]	-	-	-	-	GO:0005886//plasma membrane;GO:0016020//membrane	GO:0000166//nucleotide binding;GO:0004672//protein kinase activity;GO:0004674//protein serine/threonine kinase activity;GO:0005516//calmodulin binding;GO:0005524//ATP binding;GO:0016301//kinase activity;GO:0016740//transferase activity;GO:0030246//carbohydrate binding;GO:0031625//ubiquitin protein ligase binding;GO:0106310//protein serine kinase activity	GO:0006468//protein phosphorylation;GO:0016310//phosphorylation;GO:0048544//recognition of pollen	--
MA_8843539g0010	1	233	148	AT5G10990	40.8	94	9e-06	0.5	/	124	225	/	4	37	SAUR32	SAUR-like auxin-responsive protein family [Source:NCBI gene (formerly Entrezgene);Acc:830966]	Environmental Information Processing	Signal transduction	ko04075//Plant hormone signal transduction	K14488	-	GO:0003674//molecular_function	GO:0009733//response to auxin	--
MA_884361g0010	1	393	397	AT5G48470	127	319	4e-36	0.5	/	16	387	/	272	397	PRDA1	Q1H5E9.1 RecName: Full=Protein PEP-RELATED DEVELOPMENT ARRESTED 1, chloroplastic; Short=AtPRDA1; Flags: Precursor [Arabidopsis thaliana]	-	-	-	-	GO:0009507//chloroplast;GO:0009536//plastid;GO:0042644//chloroplast nucleoid	GO:0005515//protein binding	GO:0006355//regulation of transcription, DNA-templated;GO:0009658//chloroplast organization	--
MA_88437g0010	1	744	528	AT4G04450	60.8	146	1e-10	0.54	/	4	279	/	328	416	WRKY42	WRKY family transcription factor [Source:NCBI gene (formerly Entrezgene);Acc:825775]	-	-	-	-	GO:0005634//nucleus	GO:0003677//DNA binding;GO:0003700//DNA-binding transcription factor activity;GO:0005515//protein binding;GO:0043565//sequence-specific DNA binding	GO:0006351//transcription, DNA-templated;GO:0006355//regulation of transcription, DNA-templated;GO:0045892//negative regulation of transcription, DNA-templated	WRKY
MA_884377g0010	1	639	167	AT5G57780	58.5	140	7e-11	0.28	/	73	600	/	19	150	P1R1	transcription factor [Source:NCBI gene (formerly Entrezgene);Acc:835886]	-	-	-	-	-	-	GO:0006355//regulation of transcription, DNA-templated	--
MA_8844358g0010	1	1630	1091	AT4G26540	258	658	3e-75	0.36	/	2	1399	/	109	615	RGI3	Leucine-rich repeat receptor-like protein kinase family protein [Source:NCBI gene (formerly Entrezgene);Acc:828760]	-	-	-	-	GO:0005886//plasma membrane;GO:0016020//membrane	GO:0000166//nucleotide binding;GO:0001653//peptide receptor activity;GO:0004672//protein kinase activity;GO:0004674//protein serine/threonine kinase activity;GO:0005515//protein binding;GO:0005524//ATP binding;GO:0016301//kinase activity;GO:0016740//transferase activity;GO:0042277//peptide binding;GO:0106310//protein serine kinase activity	GO:0006468//protein phosphorylation;GO:0010074//maintenance of meristem identity;GO:0010078//maintenance of root meristem identity;GO:0010082//regulation of root meristem growth;GO:0016310//phosphorylation;GO:2000280//regulation of root development	--
MA_8845025g0010	1	540	1026	AT5G17420	107	268	2e-27	0.4	/	37	540	/	814	978	IRX3	Cellulose synthase family protein [Source:NCBI gene (formerly Entrezgene);Acc:831608]	-	-	-	-	GO:0005886//plasma membrane;GO:0009507//chloroplast;GO:0010330//cellulose synthase complex;GO:0016020//membrane	GO:0005515//protein binding;GO:0016740//transferase activity;GO:0016757//glycosyltransferase activity;GO:0016759//cellulose synthase activity;GO:0016760//cellulose synthase (UDP-forming) activity;GO:0046872//metal ion binding	GO:0009832//plant-type cell wall biogenesis;GO:0009833//plant-type primary cell wall biogenesis;GO:0009834//plant-type secondary cell wall biogenesis;GO:0010400//rhamnogalacturonan I side chain metabolic process;GO:0030244//cellulose biosynthetic process;GO:0071555//cell wall organization	--
MA_8845098g0010	1	427	1955	AT5G13000	167	424	5e-49	0.68	/	65	424	/	1558	1677	GSL12	glucan synthase-like 12 [Source:NCBI gene (formerly Entrezgene);Acc:831140]	-	-	-	-	GO:0000148//1,3-beta-D-glucan synthase complex;GO:0005886//plasma membrane;GO:0016020//membrane	GO:0003843//1,3-beta-D-glucan synthase activity;GO:0016740//transferase activity;GO:0016757//glycosyltransferase activity;GO:0046527//glucosyltransferase activity	GO:0006075//(1->3)-beta-D-glucan biosynthetic process;GO:0008360//regulation of cell shape;GO:0071555//cell wall organization	--
MA_8845129g0010	1	600	872	AT5G35370	80.5	197	1e-17	0.47	/	334	570	/	497	575	At5g35370	S-locus lectin protein kinase family protein [Source:NCBI gene (formerly Entrezgene);Acc:833498]	-	-	-	-	GO:0005886//plasma membrane;GO:0016020//membrane	GO:0000166//nucleotide binding;GO:0004672//protein kinase activity;GO:0004674//protein serine/threonine kinase activity;GO:0005516//calmodulin binding;GO:0005524//ATP binding;GO:0016301//kinase activity;GO:0016740//transferase activity;GO:0030246//carbohydrate binding;GO:0031625//ubiquitin protein ligase binding;GO:0106310//protein serine kinase activity	GO:0006468//protein phosphorylation;GO:0016310//phosphorylation	--
MA_8845192g0010	1	778	703	AT4G22130	105	263	8e-26	0.36	/	2	721	/	197	422	SRF8	STRUBBELIG-receptor family 8 [Source:NCBI gene (formerly Entrezgene);Acc:828302]	-	-	-	-	GO:0005886//plasma membrane;GO:0016020//membrane	GO:0000166//nucleotide binding;GO:0004672//protein kinase activity;GO:0004714//transmembrane receptor protein tyrosine kinase activity;GO:0005515//protein binding;GO:0005524//ATP binding;GO:0016301//kinase activity	GO:0006468//protein phosphorylation;GO:0016310//phosphorylation;GO:0018108//peptidyl-tyrosine phosphorylation	--
MA_8845456g0010	1	1215	348	AT1G46264	211	538	3e-65	0.93	/	55	351	/	29	127	HSFB4	heat shock transcription factor B4 [Source:NCBI gene (formerly Entrezgene);Acc:841110]	-	-	-	-	GO:0005634//nucleus;GO:0005737//cytoplasm	GO:0000978//RNA polymerase II cis-regulatory region sequence-specific DNA binding;GO:0003677//DNA binding;GO:0003700//DNA-binding transcription factor activity;GO:0043565//sequence-specific DNA binding	GO:0006355//regulation of transcription, DNA-templated;GO:0006357//regulation of transcription by RNA polymerase II;GO:0008356//asymmetric cell division	HSF
MA_8845740g0010	1	432	229	AT3G19800	44.7	104	4e-06	0.46	/	256	405	/	56	104	At3g19800	E3 ubiquitin-protein ligase, putative (DUF177) [Source:NCBI gene (formerly Entrezgene);Acc:821517]	-	-	-	-	GO:0009507//chloroplast;GO:0009536//plastid	GO:0003674//molecular_function	GO:0042254//ribosome biogenesis	--
MA_8847125g0010	1	339	614	AT4G39170	165	417	2e-49	0.66	/	1	312	/	130	233	SFH6	Sec14p-like phosphatidylinositol transfer family protein [Source:NCBI gene (formerly Entrezgene);Acc:830072]	-	-	-	-	GO:0000139//Golgi membrane;GO:0005794//Golgi apparatus;GO:0005886//plasma membrane;GO:0016020//membrane	-	GO:0015031//protein transport	--
[truncated: 20,105 more rows]
