# Supplementary material for: Species divergence and environmental adaptation of Picea asperata complex at the whole genome level
Source: Ecol Evol. 2024 Aug 6;14(8):e70126. doi: 10.1002/ece3.70126 (PMC11303459; doi:10.1002/ece3.70126)
Supplement: Supplementary file 2 — Table S1 [file ECE3-14-e70126-s001.zip › Table S4.xls]

## Sheet: A_vs_B_0.05_fst_pi_ratio_sig_in
Table S4 Selected genes between P. wilsonii/P. neoveitchi and P. koraiensis
GeneID	Symbol
MA_86737g0010	--
MA_98500g0010	--
MA_67052g0010	SKD1
MA_34042g0010	--
MA_11282g0010	--
MA_3967g0010	MED15A
MA_138853g0010	--
MA_35925g0010	--
MA_94101g0010	--
MA_9308767g0010	UPL1
MA_109707g0010	--
MA_19276g0010	--
MA_179817g0020	UBA2
MA_10853g0010	CRK42
MA_82405g0010	CPP1
MA_16057g0010	At1g43190
MA_20417g0010	At1g06990
MA_10428838g0010	LNK1
MA_89072g0010	--
MA_10978g0010	--
MA_10432399g0010	XLG3
MA_10429385g0010	--
MA_10853g0020	LCB2a
MA_35925g0020	HIT4
MA_23847g0010	ERF1A
MA_11459g0030	--
MA_10430271g0030	At1g51440
MA_86565g0010	HMGB7
MA_10427350g0010	SYN4
MA_16054g0010	PSAK
MA_94367g0010	DCP5
MA_45527g0010	AGD12
MA_100579g0010	At1g10310
MA_15380g0020	--
MA_156041g0020	--
MA_10427274g0010	HDA6
MA_6306g0010	PHYL2.1
MA_166263g0010	SC35
MA_1550g0010	--
MA_47847g0010	Os07g0301200
MA_11459g0010	Os02g0190300
MA_10430271g0040	PCKA
MA_86737g0020	--
MA_19538g0010	PGDH1
MA_10430271g0010	PCKA
MA_26432g0010	--
MA_91895g0010	--
MA_85974g0010	MRL7
MA_10428310g0010	RIC1
MA_26501g0010	--
MA_10435742g0010	LKR/SDH
MA_33479g0010	--
MA_2154g0010	At5g39865
MA_7398g0010	HK5
MA_103575g0010	RHC1A
MA_7895g0010	creC
MA_30875g0010	At5g52840
MA_13649g0010	--
MA_69807g0010	ALMT10
MA_92621g0010	--
MA_77324g0010	--
MA_11587g0010	RUN1
MA_100211g0010	NRAMP5
MA_156041g0010	PRMT3
MA_94101g0020	--
MA_26482g0010	TULP10
MA_10430271g0020	PCK1
MA_11459g0020	ABCB18
MA_179817g0010	AGAL2
MA_18185g0020	SBT2.6
MA_105343g0010	PIP5K9
MA_12461g0010	--
MA_186200g0010	NPF5.3
