# Supplementary material for: Species divergence and environmental adaptation of Picea asperata complex at the whole genome level
Source: Ecol Evol. 2024 Aug 6;14(8):e70126. doi: 10.1002/ece3.70126 (PMC11303459; doi:10.1002/ece3.70126)
Supplement: Supplementary file 2 — Table S1 [file ECE3-14-e70126-s001.zip › Table S5.xls]

## Sheet: Sheet1
Table S5 GO enrichment analysis of selected genes between P. wilsonii/P. neoveitchii and P. koraiensis
Ontology	GO ID	Description	Wil/Neo_vs_Kor (42)	P value
Biological Process	GO:0006094	gluconeogenesis	3	0.00130112
	GO:0019319	hexose biosynthetic process	3	0.00143549
	GO:0042775	mitochondrial ATP synthesis coupled electron transport	2	0.00152008
	GO:0019646	aerobic electron transport chain	2	0.00179345
	GO:0042773	ATP synthesis coupled electron transport	2	0.00216553
	GO:0010606	positive regulation of cytoplasmic mRNA processing body assembly	1	0.00249469
	GO:0006006	glucose metabolic process	3	0.00255541
	GO:0046364	monosaccharide biosynthetic process	3	0.00286441
	GO:0033687	osteoblast proliferation	1	0.00373976
	GO:0022904	respiratory electron transport chain	2	0.00430045
	GO:0006119	oxidative phosphorylation	2	0.00462889
	GO:0000464	endonucleolytic cleavage in ITS1 upstream of 5.8S rRNA from tricistronic rRNA transcript (SSU-rRNA, 5.8S rRNA, LSU-rRNA)	1	0.00498331
	GO:0009555	pollen development	3	0.00504736
	GO:0010603	regulation of cytoplasmic mRNA processing body assembly	1	0.00746586
	GO:0001649	osteoblast differentiation	1	0.00870487
	GO:0033962	P-body assembly	1	0.00870487
	GO:0045128	negative regulation of reciprocal meiotic recombination	1	0.00994237
	GO:0030474	spindle pole body duplication	1	0.0111784
	GO:0031086	nuclear-transcribed mRNA catabolic process, deadenylation-independent decay	1	0.0111784
	GO:0031087	deadenylation-independent decapping of nuclear-transcribed mRNA	1	0.0111784
	GO:0046690	response to tellurium ion	1	0.0111784
	GO:0051300	spindle pole body organization	1	0.0111784
	GO:0110029	negative regulation of meiosis I	1	0.0111784
	GO:0042273	ribosomal large subunit biogenesis	2	0.0111908
	GO:0048229	gametophyte development	3	0.0117602
	GO:0006122	mitochondrial electron transport, ubiquinol to cytochrome c	1	0.0136458
	GO:0030497	fatty acid elongation	1	0.0136458
	GO:0010520	regulation of reciprocal meiotic recombination	1	0.0148773
	GO:0060631	regulation of meiosis I	1	0.0161073
	GO:0110154	RNA decapping	1	0.0173357
	GO:0110156	methylguanosine-cap decapping	1	0.0173357
	GO:0045013	carbon catabolite repression of transcription	1	0.0185627
	GO:0061984	catabolite repression	1	0.0185627
	GO:0061985	carbon catabolite repression	1	0.0185627
	GO:1902117	positive regulation of organelle assembly	1	0.0185627
	GO:0010569	regulation of double-strand break repair via homologous recombination	1	0.0210122
	GO:0045990	carbon catabolite regulation of transcription	1	0.0210122
	GO:0070601	centromeric sister chromatid cohesion	1	0.0234557
	GO:0045835	negative regulation of meiotic nuclear division	1	0.0271098
	GO:0046034	ATP metabolic process	3	0.0305608
	GO:0031670	cellular response to nutrient	1	0.0307506
	GO:2001243	negative regulation of intrinsic apoptotic signaling pathway	1	0.0307506
	GO:0001503	ossification	1	0.0319612
	GO:0006120	mitochondrial electron transport, NADH to ubiquinone	1	0.0331703
	GO:2001234	negative regulation of apoptotic signaling pathway	1	0.034378
	GO:2001242	regulation of intrinsic apoptotic signaling pathway	1	0.034378
	GO:0006779	porphyrin-containing compound biosynthetic process	3	0.0346811
	GO:0044283	small molecule biosynthetic process	9	0.0353364
	GO:0022900	electron transport chain	2	0.035632
	GO:0019318	hexose metabolic process	3	0.0382719
	GO:0140694	non-membrane-bounded organelle assembly	2	0.0383961
	GO:0006450	regulation of translational fidelity	1	0.039194
	GO:0006869	lipid transport	3	0.0402186
	GO:0000463	maturation of LSU-rRNA from tricistronic rRNA transcript (SSU-rRNA, 5.8S rRNA, LSU-rRNA)	1	0.0415932
	GO:0000027	ribosomal large subunit assembly	1	0.0427906
	GO:0051447	negative regulation of meiotic cell cycle	1	0.0427906
	GO:0006778	porphyrin-containing compound metabolic process	3	0.0434028
	GO:0010257	NADH dehydrogenase complex assembly	1	0.0439865
	GO:0032981	mitochondrial respiratory chain complex I assembly	1	0.0439865
	GO:0040020	regulation of meiotic nuclear division	1	0.0439865
	GO:2001233	regulation of apoptotic signaling pathway	1	0.045181
	GO:2000779	regulation of double-strand break repair	1	0.046374
	GO:0071479	cellular response to ionizing radiation	1	0.0475656
	GO:0010876	lipid localization	3	0.0485012
	GO:0045910	negative regulation of DNA recombination	1	0.0487557
	GO:1902115	regulation of organelle assembly	1	0.0487557
Cellular Component	GO:0005746	mitochondrial respirasome	2	0.00219169
	GO:0098803	respiratory chain complex	2	0.00435323
	GO:0005823	central plaque of spindle pole body	1	0.00755041
	GO:0070469	respirasome	2	0.00847654
	GO:0005750	mitochondrial respiratory chain complex III	1	0.0125534
	GO:0005869	dynactin complex	1	0.0187729
	GO:0098800	inner mitochondrial membrane protein complex	2	0.0200322
	GO:0005816	spindle pole body	1	0.0224864
	GO:0030428	cell septum	1	0.0261864
	GO:0045275	respiratory chain complex III	1	0.0261864
	GO:1902495	transmembrane transporter complex	4	0.0267931
	GO:0000798	nuclear cohesin complex	1	0.0286455
	GO:1990351	transporter complex	4	0.0291133
	GO:0005747	mitochondrial respiratory chain complex I	1	0.032323
	GO:0045271	respiratory chain complex I	1	0.032323
	GO:0008278	cohesin complex	1	0.035987
	GO:0051286	cell tip	1	0.0396376
	GO:0060187	cell pole	1	0.0396376
	GO:0030964	NADH dehydrogenase complex	1	0.0432748
Molecular Function	GO:0004612	phosphoenolpyruvate carboxykinase (ATP) activity	3	5.336e-06
	GO:0004611	phosphoenolpyruvate carboxykinase activity	3	3.54882e-05
	GO:0052913	16S rRNA (guanine(966)-N(2))-methyltransferase activity	1	0.00698899
	GO:0008990	rRNA (guanine-N2-)-methyltransferase activity	1	0.00930802
	GO:0016831	carboxy-lyase activity	3	0.010608
	GO:0008289	lipid binding	3	0.0131953
	GO:0003870	5-aminolevulinate synthase activity	1	0.0150824
	GO:0008890	glycine C-acetyltransferase activity	1	0.0185313
	GO:0004557	alpha-galactosidase activity	1	0.0196783
	GO:0016749	N-succinyltransferase activity	1	0.0196783
	GO:0052692	raffinose alpha-galactosidase activity	1	0.0196783
	GO:1904680	peptide transmembrane transporter activity	3	0.0210671
	GO:0005543	phospholipid binding	2	0.0229468
	GO:0016435	rRNA (guanine) methyltransferase activity	1	0.0231113
	GO:0016307	phosphatidylinositol phosphate kinase activity	1	0.0265327
	GO:0000179	rRNA (adenine-N6,N6-)-dimethyltransferase activity	1	0.028807
	GO:0008710	8-amino-7-oxononanoate synthase activity	1	0.028807
	GO:0016830	carbon-carbon lyase activity	3	0.0336383
	GO:0000774	adenyl-nucleotide exchange factor activity	1	0.0344702
	GO:0042887	amide transmembrane transporter activity	3	0.039949
	GO:0004617	phosphoglycerate dehydrogenase activity	1	0.0423445
	GO:0016433	rRNA (adenine) methyltransferase activity	1	0.0423445
	GO:0047714	galactolipase activity	1	0.0423445
