# Supplementary material for: Species divergence and environmental adaptation of Picea asperata complex at the whole genome level
Source: Ecol Evol. 2024 Aug 6;14(8):e70126. doi: 10.1002/ece3.70126 (PMC11303459; doi:10.1002/ece3.70126)
Supplement: Supplementary file 2 — Table S1 [file ECE3-14-e70126-s001.zip › Table S6.xls]

## Sheet: A_vs_C_0.05_fst_pi_ratio_sig_in
Table S6 Selected genes between P. wilsonii/P. neoveitchi and P. retroflexa
GeneID	Symbol
MA_67052g0010	SKD1
MA_10425768g0030	DTX48
MA_12530g0020	--
MA_69807g0010	ALMT10
MA_10435653g0010	yohF
MA_10435830g0020	CSY2
MA_141952g0010	--
MA_10426991g0010	PAPS1
MA_116652g0010	--
MA_10436190g0030	ABCC10
MA_8072g0010	At2g28490
MA_3326g0010	--
MA_37964g0010	--
MA_343795g0010	--
MA_5978g0020	--
MA_3891g0010	TCP13
MA_33479g0010	--
MA_179817g0010	AGAL2
MA_7895g0010	creC
MA_169413g0010	--
MA_29107g0020	ATG18D
MA_165676g0010	--
MA_14020g0010	--
MA_6291g0010	CAS1
MA_10436470g0020	RPS23
MA_13178g0010	TOR
MA_10426467g0010	CSLA9
MA_38313g0020	--
MA_38606g0010	At5g07050
MA_18406g0010	PED1
MA_47763g0010	--
MA_80435g0010	--
MA_9044g0010	--
MA_6091g0020	At4g09670
MA_3967g0010	MED15A
MA_10430645g0010	--
MA_113953g0010	DRM2
MA_18185g0020	SBT2.6
MA_10436641g0010	CYP86B1
MA_10430809g0020	HUB2
MA_10427280g0020	--
MA_269680g0010	CIPK26
MA_18584g0010	EMC4
MA_7040g0010	KIN12B
MA_19276g0010	--
MA_410g0020	--
MA_182338g0010	--
MA_10435486g0020	At3g26560
MA_65767g0010	--
MA_82405g0010	CPP1
MA_91053g0010	At2g28490
MA_109678g0010	RPL7A-1
MA_10435486g0010	At3g26560
MA_10425768g0040	--
MA_129159g0010	--
MA_14020g0030	POLA2
MA_3839g0010	HSPRO1
MA_15380g0020	--
MA_10431862g0010	gba_locus_19756
MA_1550g0010	--
MA_166680g0010	--
MA_138828g0010	GGPS1
MA_10434966g0010	--
MA_10429217g0010	--
MA_6091g0010	--
MA_7398g0010	HK5
MA_64990g0010	EBF2
MA_65767g0020	--
MA_10179878g0010	--
MA_3313g0010	--
MA_327932g0010	--
MA_9308767g0010	UPL1
MA_225933g0010	DPE2
MA_101038g0010	At4g22670
MA_115811g0010	MED15A
MA_50378g0010	Os06g0701100
MA_16072g0010	--
MA_10435830g0010	CSY2
MA_18287g0010	SAP6
MA_12461g0010	--
MA_76517g0010	--
MA_15183g0010	--
MA_92621g0010	--
MA_103379g0010	BIOF
MA_16054g0010	PSAK
MA_69919g0010	--
MA_10432574g0010	SLC1
MA_10430109g0010	--
MA_132916g0020	--
MA_959381g0010	--
MA_10432300g0010	uapA
MA_14475g0010	atad-3
MA_131659g0010	EO
MA_10436190g0040	ABCC10
MA_66022g0010	CKS1
MA_9051g0010	RR21
MA_29107g0010	--
MA_19301g0010	--
MA_12714g0010	KIN7E
MA_118262g0010	DTX54
MA_114174g0010	--
MA_8686g0010	cn
MA_39508g0010	SAC3A
MA_31294g0010	TFT7
MA_387748g0010	ADT2
MA_1896g0010	NTF2
MA_87881g0010	--
MA_101038g0020	TDX
MA_12530g0030	--
MA_10426467g0020	CSLA9
MA_19106g0010	nep2
MA_10425768g0010	--
MA_168174g0010	--
MA_10437092g0010	CTR1
MA_492415g0010	MYB6
MA_4173g0010	PAO6
MA_40939g0010	--
MA_7040g0020	KIN12B
MA_8414g0010	CDKD-1
MA_1013g0010	JMJ706
MA_184289g0010	--
MA_3230g0010	--
MA_16962g0010	PCMP-H81
MA_98244g0010	--
MA_5978g0010	IRL1
MA_81159g0010	POT2
MA_487701g0010	--
MA_6831g0010	--
MA_126789g0010	HSR201
MA_333072g0010	BRR2B
MA_10432513g0010	CYP37
MA_100211g0010	NRAMP5
MA_109707g0010	--
MA_10436190g0020	ABCC10
MA_10426524g0010	ATL33
MA_10436312g0010	BDG3
MA_10437091g0010	--
MA_6446g0010	--
MA_132916g0010	--
MA_11306g0010	Os03g0698800
MA_14308g0010	MAPKKK5
MA_32047g0010	DRB6
MA_35039g0010	RHF2A
MA_8163679g0010	--
MA_54898g0010	--
MA_115096g0010	SPP2
MA_21856g0010	UGT85A5
MA_9009309g0010	--
MA_15502g0010	--
MA_103885g0010	ATML1
MA_73565g0010	--
MA_3430g0010	--
MA_18980g0010	--
MA_10427280g0010	--
MA_8072g0020	UGT85K5
MA_10427280g0030	PAO2
MA_10425768g0020	DTX48
MA_959390g0010	EB1C
MA_18107g0020	--
MA_117469g0010	--
MA_56637g0010	--
MA_788969g0010	--
MA_10436574g0010	At1g08370
MA_6722g0010	--
MA_5280g0010	At5g15810
MA_26778g0010	--
MA_38970g0010	MIF2
MA_13649g0010	--
MA_50434g0010	--
MA_10428310g0010	RIC1
MA_86565g0010	HMGB7
MA_22296g0010	--
MA_14020g0020	--
MA_63850g0010	--
MA_10428838g0010	LNK1
MA_96665g0030	--
MA_102459g0010	--
MA_10430109g0020	--
MA_81108g0010	--
MA_186200g0010	NPF5.3
MA_10429576g0010	LIP5
MA_10428060g0020	RggA
MA_10428060g0010	--
MA_113446g0010	ERF017
MA_6306g0010	PHYL2.1
MA_3577g0010	--
MA_116490g0010	--
MA_98869g0010	--
MA_264506g0010	--
MA_41233g0010	--
MA_20478g0010	--
MA_18918g0010	--
MA_10436574g0020	At1g08370
MA_9359190g0010	--
MA_34042g0010	--
MA_3720g0010	--
MA_19137g0010	--
MA_31068g0010	Os10g0391300
MA_10436190g0010	--
MA_85974g0010	MRL7
MA_18185g0010	GLOX
MA_12530g0010	SNX1
MA_185088g0010	--
MA_96665g0010	RLP2
MA_23833g0010	--
MA_200295g0010	BRK1
MA_179817g0020	UBA2
MA_10436571g0010	--
MA_90280g0010	Wrnip1
MA_18046g0030	--
MA_434132g0010	--
MA_10425776g0010	--
MA_10195g0010	CXE17
MA_166263g0010	SC35
MA_10428787g0010	--
MA_91352g0010	RBP45C
MA_3671g0010	RHL1
MA_10433100g0010	PEX3-2
MA_79202g0010	CPL3
MA_1283g0010	ISE2
MA_10436470g0010	RPS23
MA_14785g0010	--
MA_38313g0010	--
MA_10434331g0010	HTH
MA_70354g0010	--
MA_99220g0010	DOT4
MA_96665g0020	--
MA_1386g0010	--
MA_3995g0010	PCMP-H85
MA_48044g0010	--
MA_134804g0010	--
