# Supplementary material for: Species divergence and environmental adaptation of Picea asperata complex at the whole genome level
Source: Ecol Evol. 2024 Aug 6;14(8):e70126. doi: 10.1002/ece3.70126 (PMC11303459; doi:10.1002/ece3.70126)
Supplement: Supplementary file 2 — Table S1 [file ECE3-14-e70126-s001.zip › Table S7.xls]

## Sheet: Sheet1
Table S7 GO enrichment analysis of selected genes between P. wilsonii/P. neoveitchii and P. retroflexa
Ontology	GO ID	Description	Wil/Neo_vs_Ret (112)	P value
Biological Process	GO:0044364	disruption of cells of other organism	2	0.000109073
	GO:1902295	synthesis of RNA primer involved in cell cycle DNA replication	2	0.000163253
	GO:1902318	synthesis of RNA primer involved in nuclear cell cycle DNA replication	2	0.000163253
	GO:1902981	synthesis of RNA primer involved in mitotic DNA replication	2	0.000163253
	GO:0045834	positive regulation of lipid metabolic process	3	0.000236533
	GO:0035821	modulation of process of other organism	4	0.000877226
	GO:0042710	biofilm formation	4	0.0010414
	GO:0031640	killing of cells of other organism	2	0.0012779
	GO:0001906	cell killing	2	0.00144514
	GO:0006269	DNA replication, synthesis of RNA primer	2	0.00200582
	GO:0098630	aggregation of unicellular organisms	4	0.00200625
	GO:0098743	cell aggregation	4	0.00200625
	GO:0046889	positive regulation of lipid biosynthetic process	2	0.00265357
	GO:1902975	mitotic DNA replication initiation	2	0.00265357
	GO:1902292	cell cycle DNA replication initiation	2	0.0031329
	GO:1902315	nuclear cell cycle DNA replication initiation	2	0.0031329
	GO:0003140	determination of left/right asymmetry in lateral mesoderm	1	0.00332828
	GO:0003353	positive regulation of cilium movement	1	0.00332828
	GO:0032924	activin receptor signaling pathway	1	0.00332828
	GO:0032925	regulation of activin receptor signaling pathway	1	0.00332828
	GO:0032926	negative regulation of activin receptor signaling pathway	1	0.00332828
	GO:0038092	nodal signaling pathway	1	0.00332828
	GO:0038107	nodal signaling pathway involved in determination of left/right asymmetry	1	0.00332828
	GO:0048368	lateral mesoderm development	1	0.00332828
	GO:0048484	enteric nervous system development	1	0.00332828
	GO:0060295	regulation of cilium movement involved in cell motility	1	0.00332828
	GO:0090153	regulation of sphingolipid biosynthetic process	1	0.00332828
	GO:0090154	positive regulation of sphingolipid biosynthetic process	1	0.00332828
	GO:0090215	regulation of 1-phosphatidylinositol-4-phosphate 5-kinase activity	1	0.00332828
	GO:0090216	positive regulation of 1-phosphatidylinositol-4-phosphate 5-kinase activity	1	0.00332828
	GO:1900094	regulation of transcription from RNA polymerase II promoter involved in determination of left/right symmetry	1	0.00332828
	GO:1900107	regulation of nodal signaling pathway	1	0.00332828
	GO:1900108	negative regulation of nodal signaling pathway	1	0.00332828
	GO:1900145	regulation of nodal signaling pathway involved in determination of left/right asymmetry	1	0.00332828
	GO:1900146	negative regulation of nodal signaling pathway involved in determination of left/right asymmetry	1	0.00332828
	GO:1900164	nodal signaling pathway involved in determination of lateral mesoderm left/right asymmetry	1	0.00332828
	GO:1900175	regulation of nodal signaling pathway involved in determination of lateral mesoderm left/right asymmetry	1	0.00332828
	GO:1900176	negative regulation of nodal signaling pathway involved in determination of lateral mesoderm left/right asymmetry	1	0.00332828
	GO:1901317	regulation of flagellated sperm motility	1	0.00332828
	GO:1902019	regulation of cilium-dependent cell motility	1	0.00332828
	GO:1902093	positive regulation of flagellated sperm motility	1	0.00332828
	GO:1905038	regulation of membrane lipid metabolic process	1	0.00332828
	GO:2000155	positive regulation of cilium-dependent cell motility	1	0.00332828
	GO:2000303	regulation of ceramide biosynthetic process	1	0.00332828
	GO:2000304	positive regulation of ceramide biosynthetic process	1	0.00332828
	GO:2000381	negative regulation of mesoderm development	1	0.00332828
	GO:0048366	leaf development	5	0.00350711
	GO:0009965	leaf morphogenesis	3	0.00363466
	GO:0032201	telomere maintenance via semi-conservative replication	2	0.00449373
	GO:0007018	microtubule-based movement	4	0.00506298
	GO:0019243	methylglyoxal catabolic process to D-lactate via S-lactoyl-glutathione	2	0.00541914
	GO:0016032	viral process	6	0.00616373
	GO:0006914	autophagy	4	0.00617047
	GO:0061727	methylglyoxal catabolic process to lactate	2	0.00642417
	GO:0019499	cyanide metabolic process	1	0.00664558
	GO:0019500	cyanide catabolic process	1	0.00664558
	GO:0045033	peroxisome inheritance	1	0.00664558
	GO:0048483	autonomic nervous system development	1	0.00664558
	GO:0099018	restriction-modification system evasion by virus	1	0.00664558
	GO:1990456	mitochondrion-endoplasmic reticulum membrane tethering	1	0.00664558
	GO:0071897	DNA biosynthetic process	4	0.00699193
	GO:0072089	stem cell proliferation	2	0.00713762
	GO:0006089	lactate metabolic process	2	0.00750719
	GO:0061919	process utilizing autophagic mechanism	4	0.00754039
	GO:0019048	modulation by virus of host process	2	0.00788525
	GO:0015743	malate transport	2	0.00948112
	GO:0009745	sucrose mediated signaling	1	0.00995194
	GO:0009757	hexose mediated signaling	1	0.00995194
	GO:0010255	glucose mediated signaling pathway	1	0.00995194
	GO:0032581	ER-dependent peroxisome organization	1	0.00995194
	GO:0038018	Wnt receptor catabolic process	1	0.00995194
	GO:0051410	detoxification of nitrogen compound	1	0.00995194
	GO:0060378	regulation of brood size	1	0.00995194
	GO:0061635	regulation of protein complex stability	1	0.00995194
	GO:1902659	regulation of glucose mediated signaling pathway	1	0.00995194
	GO:1902661	positive regulation of glucose mediated signaling pathway	1	0.00995194
	GO:2000051	negative regulation of non-canonical Wnt signaling pathway	1	0.00995194
	GO:0016114	terpenoid biosynthetic process	4	0.0109933
	GO:0043207	response to external biotic stimulus	10	0.0109943
	GO:0051707	response to other organism	10	0.0109943
	GO:0006855	xenobiotic transmembrane transport	6	0.0111453
	GO:0017145	stem cell division	2	0.011208
	GO:0006273	lagging strand elongation	2	0.0121195
	GO:0019216	regulation of lipid metabolic process	3	0.0126882
	GO:0010172	embryonic body morphogenesis	1	0.0132474
	GO:0045962	positive regulation of development, heterochronic	1	0.0132474
	GO:0090218	positive regulation of lipid kinase activity	1	0.0132474
	GO:0033036	macromolecule localization	19	0.0134252
	GO:0009607	response to biotic stimulus	10	0.0138409
	GO:0016233	telomere capping	2	0.0140361
	GO:0048827	phyllome development	5	0.0141339
	GO:0015740	C4-dicarboxylate transport	2	0.0150403
	GO:0006721	terpenoid metabolic process	4	0.0151545
	GO:0002940	tRNA N2-guanine methylation	1	0.016532
	GO:0016557	peroxisome membrane biogenesis	1	0.016532
	GO:0019049	mitigation of host defenses by virus	1	0.016532
	GO:0036445	neuronal stem cell division	1	0.016532
	GO:0045046	protein import into peroxisome membrane	1	0.016532
	GO:0055057	neuroblast division	1	0.016532
	GO:0055059	asymmetric neuroblast division	1	0.016532
	GO:1900459	positive regulation of brassinosteroid mediated signaling pathway	1	0.016532
	GO:1901355	response to rapamycin	1	0.016532
	GO:0099402	plant organ development	7	0.0178076
	GO:0006260	DNA replication	8	0.0179499
	GO:0044419	biological process involved in interspecies interaction between organisms	11	0.0182471
	GO:0009756	carbohydrate mediated signaling	2	0.0193534
	GO:0010182	sugar mediated signaling pathway	2	0.0193534
	GO:0009968	negative regulation of signal transduction	4	0.0197752
	GO:0034517	ribophagy	1	0.0198057
	GO:0045472	response to ether	1	0.0198057
	GO:1903335	regulation of vacuolar transport	1	0.0198057
	GO:2000380	regulation of mesoderm development	1	0.0198057
	GO:0046488	phosphatidylinositol metabolic process	3	0.0202303
	GO:0007031	peroxisome organization	2	0.0210891
	GO:0010648	negative regulation of cell communication	4	0.0212696
	GO:0023057	negative regulation of signaling	4	0.0212696
	GO:0030254	protein secretion by the type III secretion system	2	0.0216816
	GO:0010016	shoot system morphogenesis	3	0.0221055
	GO:0040034	regulation of development, heterochronic	2	0.022281
	GO:0048731	system development	14	0.0226259
	GO:0010116	positive regulation of abscisic acid biosynthetic process	1	0.0230687
	GO:0030317	flagellated sperm motility	1	0.0230687
	GO:0040021	hermaphrodite germ-line sex determination	1	0.0230687
	GO:0040022	feminization of hermaphroditic germ-line	1	0.0230687
	GO:0045175	basal protein localization	1	0.0230687
	GO:0048103	somatic stem cell division	1	0.0230687
	GO:0060285	cilium-dependent cell motility	1	0.0230687
	GO:0060294	cilium movement involved in cell motility	1	0.0230687
	GO:0097722	sperm motility	1	0.0230687
	GO:0042908	xenobiotic transport	6	0.0232324
	GO:0006835	dicarboxylic acid transport	2	0.0235002
	GO:0048585	negative regulation of response to stimulus	5	0.025143
	GO:0071702	organic substance transport	21	0.0260739
	GO:0018992	germ-line sex determination	1	0.0263208
	GO:0040019	positive regulation of embryonic development	1	0.0263208
	GO:0050687	negative regulation of defense response to virus	1	0.0263208
	GO:1900426	positive regulation of defense response to bacterium	1	0.0263208
	GO:1904290	negative regulation of mitotic DNA damage checkpoint	1	0.0263208
	GO:1904896	ESCRT complex disassembly	1	0.0263208
	GO:1904903	ESCRT III complex disassembly	1	0.0263208
	GO:0051301	cell division	10	0.0270025
	GO:0000731	DNA synthesis involved in DNA repair	2	0.0273173
	GO:0009438	methylglyoxal metabolic process	2	0.0273173
	GO:0046890	regulation of lipid biosynthetic process	2	0.0273173
	GO:0051596	methylglyoxal catabolic process	2	0.0273173
	GO:0006271	DNA strand elongation involved in DNA replication	2	0.0286416
	GO:0042182	ketone catabolic process	2	0.0286416
	GO:0009741	response to brassinosteroid	2	0.0293132
	GO:0000290	deadenylation-dependent decapping of nuclear-transcribed mRNA	1	0.0295623
	GO:0010111	glyoxysome organization	1	0.0295623
	GO:0010115	regulation of abscisic acid biosynthetic process	1	0.0295623
	GO:0019054	modulation by virus of host cellular process	1	0.0295623
	GO:0031086	nuclear-transcribed mRNA catabolic process, deadenylation-independent decay	1	0.0295623
	GO:0031087	deadenylation-independent decapping of nuclear-transcribed mRNA	1	0.0295623
	GO:0035973	aggrephagy	1	0.0295623
	GO:0098722	asymmetric stem cell division	1	0.0295623
	GO:1902932	positive regulation of alcohol biosynthetic process	1	0.0295623
	GO:1903031	regulation of microtubule plus-end binding	1	0.0295623
	GO:1903033	positive regulation of microtubule plus-end binding	1	0.0295623
	GO:1903727	positive regulation of phospholipid metabolic process	1	0.0295623
	GO:1904526	regulation of microtubule binding	1	0.0295623
	GO:1904528	positive regulation of microtubule binding	1	0.0295623
	GO:0009746	response to hexose	2	0.0299911
	GO:0015947	methane metabolic process	2	0.0299911
	GO:0046185	aldehyde catabolic process	2	0.0299911
	GO:0071322	cellular response to carbohydrate stimulus	2	0.0299911
	GO:0034284	response to monosaccharide	2	0.0306753
	GO:0009617	response to bacterium	5	0.0319386
	GO:0051179	localization	34	0.0322587
	GO:0006777	Mo-molybdopterin cofactor biosynthetic process	2	0.0327646
	GO:0019720	Mo-molybdopterin cofactor metabolic process	2	0.0327646
	GO:0022616	DNA strand elongation	2	0.0327646
	GO:0046416	D-amino acid metabolic process	1	0.032793
	GO:0060485	mesenchyme development	1	0.032793
	GO:1900457	regulation of brassinosteroid mediated signaling pathway	1	0.032793
	GO:1904289	regulation of mitotic DNA damage checkpoint	1	0.032793
	GO:1905392	plant organ morphogenesis	4	0.0333698
	GO:0006270	DNA replication initiation	3	0.0340586
	GO:0009620	response to fungus	4	0.0342355
	GO:0006261	DNA-dependent DNA replication	5	0.0346692
	GO:0034248	regulation of cellular amide metabolic process	6	0.0348865
	GO:0030493	bacteriochlorophyll metabolic process	3	0.0356947
	GO:0030494	bacteriochlorophyll biosynthetic process	3	0.0356947
	GO:0006122	mitochondrial electron transport, ubiquinol to cytochrome c	1	0.0360131
	GO:0006307	DNA dealkylation involved in DNA repair	1	0.0360131
	GO:0007498	mesoderm development	1	0.0360131
	GO:0010497	plasmodesmata-mediated intercellular transport	1	0.0360131
	GO:0030497	fatty acid elongation	1	0.0360131
	GO:0044068	modulation by symbiont of host cellular process	1	0.0360131
	GO:0045007	depurination	1	0.0360131
	GO:0048497	maintenance of floral organ identity	1	0.0360131
	GO:0071324	cellular response to disaccharide stimulus	1	0.0360131
	GO:0071329	cellular response to sucrose stimulus	1	0.0360131
	GO:0090700	maintenance of plant organ identity	1	0.0360131
	GO:0015774	polysaccharide transport	2	0.0371048
	GO:0043446	cellular alkane metabolic process	2	0.0378486
	GO:0043545	molybdopterin cofactor metabolic process	2	0.0378486
	GO:0051189	prosthetic group metabolic process	2	0.0378486
	GO:0010496	intercellular transport	1	0.0392226
	GO:0010929	positive regulation of auxin mediated signaling pathway	1	0.0392226
	GO:0036092	phosphatidylinositol-3-phosphate biosynthetic process	1	0.0392226
	GO:0045828	positive regulation of isoprenoid metabolic process	1	0.0392226
	GO:0050793	regulation of developmental process	8	0.0392455
	GO:0009744	response to sucrose	2	0.0393532
	GO:0034285	response to disaccharide	2	0.0393532
	GO:1902969	mitotic DNA replication	2	0.040114
	GO:0048316	seed development	5	0.0402982
	GO:0032801	receptor catabolic process	1	0.0424215
	GO:0042906	xanthine transport	1	0.0424215
	GO:2000002	negative regulation of DNA damage checkpoint	1	0.0424215
	GO:0006779	porphyrin-containing compound biosynthetic process	5	0.0431763
	GO:0008299	isoprenoid biosynthetic process	5	0.0439822
	GO:0009966	regulation of signal transduction	6	0.0445264
	GO:0044003	modulation by symbiont of host process	2	0.0447941
	GO:0003352	regulation of cilium movement	1	0.0456098
	GO:0010162	seed dormancy process	1	0.0456098
	GO:0010390	histone monoubiquitination	1	0.0456098
	GO:0019082	viral protein processing	1	0.0456098
	GO:0043550	regulation of lipid kinase activity	1	0.0456098
	GO:0046513	ceramide biosynthetic process	1	0.0456098
	GO:0060628	regulation of ER to Golgi vesicle-mediated transport	1	0.0456098
	GO:0060632	regulation of microtubule-based movement	1	0.0456098
	GO:0071331	cellular response to hexose stimulus	1	0.0456098
	GO:0071333	cellular response to glucose stimulus	1	0.0456098
	GO:0080001	mucilage extrusion from seed coat	1	0.0456098
	GO:0110154	RNA decapping	1	0.0456098
	GO:0110156	methylguanosine-cap decapping	1	0.0456098
	GO:1901977	negative regulation of cell cycle checkpoint	1	0.0456098
	GO:0006863	purine nucleobase transport	1	0.0487876
	GO:0010171	body morphogenesis	1	0.0487876
	GO:0045013	carbon catabolite repression of transcription	1	0.0487876
	GO:0061984	catabolite repression	1	0.0487876
	GO:0061985	carbon catabolite repression	1	0.0487876
	GO:0071326	cellular response to monosaccharide stimulus	1	0.0487876
Cellular Component	GO:0042575	DNA polymerase complex	6	3.29022e-05
	GO:0005658	alpha DNA polymerase:primase complex	3	0.000438893
	GO:0005871	kinesin complex	3	0.00194958
	GO:0035371	microtubule plus-end	2	0.00201915
	GO:1990752	microtubule end	2	0.00322197
	GO:0030894	replisome	3	0.00423116
	GO:0043601	nuclear replisome	3	0.00423116
	GO:0009514	glyoxysome	2	0.00603859
	GO:1990621	ESCRT IV complex	1	0.00703887
	GO:0099080	supramolecular complex	7	0.0073936
	GO:0032994	protein-lipid complex	1	0.0105399
	GO:0071021	U2-type post-spliceosomal complex	1	0.0105399
	GO:0005875	microtubule associated complex	3	0.0114174
	GO:0032993	protein-DNA complex	4	0.0121657
	GO:0036464	cytoplasmic ribonucleoprotein granule	3	0.0138852
	GO:0016035	zeta DNA polymerase complex	1	0.0140288
	GO:1990861	Ubp3-Bre5 deubiquitination complex	1	0.0140288
	GO:0035770	ribonucleoprotein granule	3	0.0146801
	GO:0061695	transferase complex, transferring phosphorus-containing groups	6	0.015136
	GO:0043596	nuclear replication fork	3	0.0155003
	GO:0000314	organellar small ribosomal subunit	3	0.0160612
	GO:0005777	peroxisome	4	0.0160804
	GO:0042579	microbody	4	0.0160804
	GO:0030257	type III protein secretion system complex	2	0.01904
	GO:0005874	microtubule	4	0.0204823
	GO:0030289	protein phosphatase 4 complex	1	0.0244227
	GO:0072546	EMC complex	1	0.0244227
	GO:0005657	replication fork	3	0.0247492
	GO:0097730	non-motile cilium	1	0.0312917
	GO:0099513	polymeric cytoskeletal fiber	4	0.0322238
	GO:0010494	cytoplasmic stress granule	2	0.0332413
	GO:0000313	organellar ribosome	4	0.0340343
	GO:0005750	mitochondrial respiratory chain complex III	1	0.0347083
	GO:0031230	intrinsic component of cell outer membrane	2	0.0355249
	GO:0045203	integral component of cell outer membrane	2	0.0355249
	GO:0009509	chromoplast	1	0.038113
	GO:0005637	nuclear inner membrane	1	0.0415058
	GO:0099081	supramolecular polymer	4	0.0418626
	GO:0099512	supramolecular fiber	4	0.0418626
	GO:0022627	cytosolic small ribosomal subunit	3	0.0433491
	GO:0032991	protein-containing complex	34	0.0479917
	GO:0071203	WASH complex	1	0.048256
	GO:0015935	small ribosomal subunit	3	0.0483271
	GO:0009360	DNA polymerase III complex	2	0.0486673
Molecular Function	GO:0004108	citrate (Si)-synthase activity	2	0.000389385
	GO:0036440	citrate synthase activity	2	0.000389385
	GO:0003887	DNA-directed DNA polymerase activity	5	0.000451645
	GO:0034061	DNA polymerase activity	5	0.000929342
	GO:0047259	glucomannan 4-beta-mannosyltransferase activity	1	0.00332673
	GO:0004416	hydroxyacylglutathione hydrolase activity	2	0.00365056
	GO:0003777	microtubule motor activity	3	0.00386798
	GO:0015049	methane monooxygenase activity	2	0.00542037
	GO:0033821	DNA beta-glucosyltransferase activity	1	0.00664248
	GO:0050017	L-3-cyanoalanine synthase activity	1	0.00664248
	GO:0016779	nucleotidyltransferase activity	9	0.00701307
	GO:0016538	cyclin-dependent protein serine/threonine kinase regulator activity	2	0.0075087
	GO:0003774	cytoskeletal motor activity	3	0.00832656
	GO:0005109	frizzled binding	1	0.00994728
	GO:0045550	geranylgeranyl reductase activity	3	0.0111265
	GO:0140097	catalytic activity, acting on DNA	10	0.0112518
	GO:0045735	nutrient reservoir activity	2	0.0125889
	GO:0018522	benzoyl-CoA reductase activity	1	0.0132412
	GO:0032131	alkylated DNA binding	1	0.0132412
	GO:0052820	DNA-1,N6-ethenoadenine N-glycosylase activity	1	0.0132412
	GO:1905538	polysome binding	1	0.0132412
	GO:0008767	UDP-galactopyranose mutase activity	2	0.014038
	GO:0003724	RNA helicase activity	4	0.0157363
	GO:0008186	ATP-dependent activity, acting on RNA	4	0.0164706
	GO:0016887	ATP hydrolysis activity	12	0.0175278
	GO:0060590	ATPase regulator activity	2	0.0176833
	GO:0031679	NADH dehydrogenase (plastoquinone) activity	1	0.0197964
	GO:0043916	DNA-7-methylguanine glycosylase activity	1	0.0197964
	GO:0051753	mannan synthase activity	1	0.0197964
	GO:0052821	DNA-7-methyladenine glycosylase activity	1	0.0197964
	GO:0052822	DNA-3-methylguanine glycosylase activity	1	0.0197964
	GO:0004729	oxygen-dependent protoporphyrinogen oxidase activity	2	0.0199268
	GO:0070818	protoporphyrinogen oxidase activity	2	0.0199268
	GO:0004222	metalloendopeptidase activity	4	0.0228914
	GO:0019187	beta-1,4-mannosyltransferase activity	1	0.0230577
	GO:0042910	xenobiotic transmembrane transporter activity	6	0.0244517
	GO:0008022	protein C-terminus binding	2	0.02602
	GO:0008721	D-serine ammonia-lyase activity	1	0.0263083
	GO:0008017	microtubule binding	4	0.0277405
	GO:0046912	acyltransferase, acyl groups converted into alkyl on transfer	2	0.0286425
	GO:0016453	C-acetyltransferase activity	2	0.0293141
	GO:0004861	cyclin-dependent protein serine/threonine kinase inhibitor activity	1	0.0295482
	GO:0016634	oxidoreductase activity, acting on the CH-CH group of donors, oxygen as acceptor	2	0.0299919
	GO:0016166	phytoene dehydrogenase activity	2	0.0356343
	GO:0016303	1-phosphatidylinositol-3-kinase activity	1	0.0359959
	GO:0035004	phosphatidylinositol 3-kinase activity	1	0.0359959
	GO:0004176	ATP-dependent peptidase activity	3	0.0369823
	GO:0016408	C-acyltransferase activity	2	0.0371043
	GO:0019887	protein kinase regulator activity	2	0.0408789
	GO:0016818	hydrolase activity, acting on acid anhydrides, in phosphorus-containing anhydrides	15	0.0410512
	GO:0004175	endopeptidase activity	7	0.0411005
	GO:0003870	5-aminolevulinate synthase activity	1	0.042401
	GO:0008838	diaminopropionate ammonia-lyase activity	1	0.042401
	GO:0042907	xanthine transmembrane transporter activity	1	0.042401
	GO:0016817	hydrolase activity, acting on acid anhydrides	15	0.0425964
	GO:0017111	nucleoside-triphosphatase activity	14	0.0435745
	GO:0008375	acetylglucosaminyltransferase activity	2	0.0447917
	GO:0046961	proton-transporting ATPase activity, rotational mechanism	2	0.0447917
	GO:0015631	tubulin binding	4	0.045389
	GO:0003905	alkylbase DNA N-glycosylase activity	1	0.0455878
	GO:0004809	tRNA (guanine-N2-)-methyltransferase activity	1	0.0455878
	GO:0008725	DNA-3-methyladenine glycosylase activity	1	0.0455878
	GO:0043733	DNA-3-methylbase glycosylase activity	1	0.0455878
	GO:0050307	sucrose-phosphate phosphatase activity	1	0.0455878
	GO:0042802	identical protein binding	6	0.0475694
	GO:0098772	molecular function regulator	7	0.0479831
	GO:0005345	purine nucleobase transmembrane transporter activity	1	0.048764
