# Supplementary material for: Species divergence and environmental adaptation of Picea asperata complex at the whole genome level
Source: Ecol Evol. 2024 Aug 6;14(8):e70126. doi: 10.1002/ece3.70126 (PMC11303459; doi:10.1002/ece3.70126)
Supplement: Supplementary file 2 — Table S1 [file ECE3-14-e70126-s001.zip › Table S8.xls]

## Sheet: A_vs_D_0.05_fst_pi_ratio_sig_in
Table S8 Selected genes between P. wilsonii/P. neoveitchi and P. asperata/P. crassifolia
GeneID	Symbol
MA_96665g0030	--
MA_138828g0010	GGPS1
MA_333072g0010	BRR2B
MA_10430696g0010	Os10g0415600
MA_10117g0020	UBA1
MA_10431862g0010	gba_locus_19756
MA_71034g0010	CAND7
MA_3967g0010	MED15A
MA_4819g0020	ATHB-15
MA_10427280g0020	--
MA_18584g0010	EMC4
MA_410g0020	--
MA_132916g0020	--
MA_7398g0010	HK5
MA_8163679g0010	--
MA_11306g0010	Os03g0698800
MA_86565g0010	HMGB7
MA_105863g0010	--
MA_184289g0010	--
MA_69807g0010	ALMT10
MA_6306g0010	PHYL2.1
MA_13649g0010	--
MA_96665g0010	RLP2
MA_1386g0010	--
MA_10430696g0020	--
MA_88268g0020	--
MA_31294g0010	TFT7
MA_18107g0020	--
MA_176544g0010	--
MA_33479g0010	--
MA_88268g0010	--
MA_387748g0010	ADT2
MA_92621g0010	--
MA_34042g0010	--
MA_103379g0010	BIOF
MA_3313g0010	--
MA_18185g0020	SBT2.6
MA_166263g0010	SC35
MA_1839g0010	RPL19A
MA_1283g0010	ISE2
MA_10428310g0010	RIC1
MA_18046g0030	--
MA_10117g0040	--
MA_10428349g0010	PARP2
MA_1550g0010	--
MA_13178g0010	TOR
MA_10425776g0010	--
MA_91053g0010	At2g28490
MA_185088g0010	--
MA_10436190g0020	ABCC10
MA_7821g0010	DIM
MA_10436574g0010	At1g08370
MA_10435653g0010	yohF
MA_179817g0010	AGAL2
MA_103079g0010	--
MA_166680g0010	--
MA_99220g0010	DOT4
MA_9009309g0010	--
MA_32047g0010	DRB6
MA_10427280g0010	--
MA_26432g0010	--
MA_14212g0010	--
MA_179817g0020	UBA2
MA_10436190g0030	ABCC10
MA_19276g0010	--
MA_132916g0010	--
MA_2154g0010	At5g39865
MA_10429576g0010	LIP5
MA_99688g0010	--
MA_105343g0010	PIP5K9
MA_28080g0010	ptr3
MA_115811g0010	MED15A
MA_4819g0010	--
MA_14475g0010	atad-3
MA_18185g0010	GLOX
MA_10436190g0040	ABCC10
MA_80435g0010	--
MA_67049g0010	--
MA_156041g0020	--
MA_10117g0010	--
MA_15061g0010	PCMP-H33
MA_10436574g0020	At1g08370
MA_82405g0010	CPP1
MA_96665g0020	--
MA_10433100g0010	PEX3-2
MA_10436470g0020	RPS23
MA_10427280g0030	PAO2
MA_15380g0020	--
MA_10436470g0010	RPS23
MA_85974g0010	MRL7
MA_10117g0030	EXA1
MA_100211g0010	NRAMP5
MA_165676g0010	--
MA_31068g0010	Os10g0391300
MA_126789g0010	HSR201
MA_156041g0010	PRMT3
MA_10428838g0010	LNK1
MA_10436190g0010	--
MA_10430809g0020	HUB2
MA_27020g0010	--
MA_92681g0010	At4g26870
