# Supplementary material for: Species divergence and environmental adaptation of Picea asperata complex at the whole genome level
Source: Ecol Evol. 2024 Aug 6;14(8):e70126. doi: 10.1002/ece3.70126 (PMC11303459; doi:10.1002/ece3.70126)
Supplement: Supplementary file 2 — Table S1 [file ECE3-14-e70126-s001.zip › Table S9.xls]

## Sheet: Sheet1
Table S9 GO enrichment analysis of selected genes between P. wilsonii/P. neoveitchii and P. asperata/P. crassifolia
Ontology	GO ID	Description	Wil/Neo_vs_Asp/Cra_(52)	P value
Biological Process	GO:0045834	positive regulation of lipid metabolic process	3	2.39683e-05
	GO:0046889	positive regulation of lipid biosynthetic process	2	0.000580338
	GO:0046165	alcohol biosynthetic process	5	0.000603973
	GO:0019216	regulation of lipid metabolic process	3	0.00148372
	GO:0003353	positive regulation of cilium movement	1	0.00154527
	GO:0060295	regulation of cilium movement involved in cell motility	1	0.00154527
	GO:0090153	regulation of sphingolipid biosynthetic process	1	0.00154527
	GO:0090154	positive regulation of sphingolipid biosynthetic process	1	0.00154527
	GO:0090215	regulation of 1-phosphatidylinositol-4-phosphate 5-kinase activity	1	0.00154527
	GO:0090216	positive regulation of 1-phosphatidylinositol-4-phosphate 5-kinase activity	1	0.00154527
	GO:1901317	regulation of flagellated sperm motility	1	0.00154527
	GO:1902019	regulation of cilium-dependent cell motility	1	0.00154527
	GO:1902093	positive regulation of flagellated sperm motility	1	0.00154527
	GO:1905038	regulation of membrane lipid metabolic process	1	0.00154527
	GO:2000155	positive regulation of cilium-dependent cell motility	1	0.00154527
	GO:2000303	regulation of ceramide biosynthetic process	1	0.00154527
	GO:2000304	positive regulation of ceramide biosynthetic process	1	0.00154527
	GO:0008299	isoprenoid biosynthetic process	5	0.00194874
	GO:0006720	isoprenoid metabolic process	5	0.00230867
	GO:0046488	phosphatidylinositol metabolic process	3	0.00245286
	GO:0006869	lipid transport	5	0.00246194
	GO:0045033	peroxisome inheritance	1	0.00308821
	GO:1990456	mitochondrion-endoplasmic reticulum membrane tethering	1	0.00308821
	GO:0010876	lipid localization	5	0.0034075
	GO:1901617	organic hydroxy compound biosynthetic process	5	0.00384585
	GO:0009228	thiamine biosynthetic process	3	0.00389948
	GO:0034309	primary alcohol biosynthetic process	3	0.00406174
	GO:0006772	thiamine metabolic process	3	0.00411672
	GO:0042724	thiamine-containing compound biosynthetic process	3	0.00411672
	GO:0042723	thiamine-containing compound metabolic process	3	0.0042844
	GO:0009745	sucrose mediated signaling	1	0.0046288
	GO:0009757	hexose mediated signaling	1	0.0046288
	GO:0010255	glucose mediated signaling pathway	1	0.0046288
	GO:0032581	ER-dependent peroxisome organization	1	0.0046288
	GO:0042987	amyloid precursor protein catabolic process	1	0.0046288
	GO:0060378	regulation of brood size	1	0.0046288
	GO:1902659	regulation of glucose mediated signaling pathway	1	0.0046288
	GO:1902661	positive regulation of glucose mediated signaling pathway	1	0.0046288
	GO:0006066	alcohol metabolic process	5	0.00467371
	GO:0030539	male genitalia development	1	0.00616706
	GO:0033489	cholesterol biosynthetic process via desmosterol	1	0.00616706
	GO:0033490	cholesterol biosynthetic process via lathosterol	1	0.00616706
	GO:0090218	positive regulation of lipid kinase activity	1	0.00616706
	GO:0046890	regulation of lipid biosynthetic process	2	0.00636363
	GO:1901615	organic hydroxy compound metabolic process	6	0.00662898
	GO:0016114	terpenoid biosynthetic process	3	0.00746445
	GO:0016557	peroxisome membrane biogenesis	1	0.00770298
	GO:0042982	amyloid precursor protein metabolic process	1	0.00770298
	GO:0044364	disruption of cells of other organism	1	0.00770298
	GO:0045046	protein import into peroxisome membrane	1	0.00770298
	GO:1900459	positive regulation of brassinosteroid mediated signaling pathway	1	0.00770298
	GO:1901355	response to rapamycin	1	0.00770298
	GO:0006777	Mo-molybdopterin cofactor biosynthetic process	2	0.00770341
	GO:0019720	Mo-molybdopterin cofactor metabolic process	2	0.00770341
	GO:0034308	primary alcohol metabolic process	3	0.00844964
	GO:0009965	leaf morphogenesis	2	0.00897073
	GO:0043545	molybdopterin cofactor metabolic process	2	0.00897073
	GO:0051189	prosthetic group metabolic process	2	0.00897073
	GO:0044283	small molecule biosynthetic process	12	0.00920415
	GO:0045472	response to ether	1	0.00923658
	GO:1903335	regulation of vacuolar transport	1	0.00923658
	GO:0006721	terpenoid metabolic process	3	0.00969154
	GO:0030321	transepithelial chloride transport	3	0.0103504
	GO:0006650	glycerophospholipid metabolic process	3	0.0104466
	GO:0070633	transepithelial transport	3	0.0105433
	GO:0010116	positive regulation of abscisic acid biosynthetic process	1	0.0107679
	GO:0030317	flagellated sperm motility	1	0.0107679
	GO:0060285	cilium-dependent cell motility	1	0.0107679
	GO:0060294	cilium movement involved in cell motility	1	0.0107679
	GO:0097722	sperm motility	1	0.0107679
	GO:0042364	water-soluble vitamin biosynthetic process	5	0.0109924
	GO:0048316	seed development	4	0.0111378
	GO:0044255	cellular lipid metabolic process	9	0.0111441
	GO:0048608	reproductive structure development	6	0.0116116
	GO:0061458	reproductive system development	6	0.0116547
	GO:0007601	visual perception	3	0.0122677
	GO:0050953	sensory perception of light stimulus	3	0.0122677
	GO:0040019	positive regulation of embryonic development	1	0.0122968
	GO:0050687	negative regulation of defense response to virus	1	0.0122968
	GO:1900426	positive regulation of defense response to bacterium	1	0.0122968
	GO:1904896	ESCRT complex disassembly	1	0.0122968
	GO:1904903	ESCRT III complex disassembly	1	0.0122968
	GO:0006767	water-soluble vitamin metabolic process	5	0.0124703
	GO:0009110	vitamin biosynthetic process	5	0.0128038
	GO:0015821	methionine transport	3	0.0132424
	GO:0042940	D-amino acid transport	3	0.0132424
	GO:0048473	D-methionine transport	3	0.0132424
	GO:0006396	RNA processing	9	0.0133303
	GO:2000243	positive regulation of reproductive process	2	0.0137342
	GO:0000290	deadenylation-dependent decapping of nuclear-transcribed mRNA	1	0.0138234
	GO:0010115	regulation of abscisic acid biosynthetic process	1	0.0138234
	GO:0030474	spindle pole body duplication	1	0.0138234
	GO:0031086	nuclear-transcribed mRNA catabolic process, deadenylation-independent decay	1	0.0138234
	GO:0031087	deadenylation-independent decapping of nuclear-transcribed mRNA	1	0.0138234
	GO:0043154	negative regulation of cysteine-type endopeptidase activity involved in apoptotic process	1	0.0138234
	GO:0046690	response to tellurium ion	1	0.0138234
	GO:0051300	spindle pole body organization	1	0.0138234
	GO:1902932	positive regulation of alcohol biosynthetic process	1	0.0138234
	GO:1903727	positive regulation of phospholipid metabolic process	1	0.0138234
	GO:0006821	chloride transport	3	0.0141451
	GO:0006766	vitamin metabolic process	5	0.0145016
	GO:0010154	fruit development	4	0.0146514
	GO:1900457	regulation of brassinosteroid mediated signaling pathway	1	0.0153478
	GO:0008610	lipid biosynthetic process	8	0.0159236
	GO:0015920	lipopolysaccharide transport	3	0.0161775
	GO:0007600	sensory perception	3	0.0163019
	GO:0010497	plasmodesmata-mediated intercellular transport	1	0.0168698
	GO:0030497	fatty acid elongation	1	0.0168698
	GO:0071324	cellular response to disaccharide stimulus	1	0.0168698
	GO:0071329	cellular response to sucrose stimulus	1	0.0168698
	GO:0043215	daunorubicin transport	3	0.0169321
	GO:1901656	glycoside transport	3	0.0169321
	GO:0010496	intercellular transport	1	0.0183895
	GO:0010929	positive regulation of auxin mediated signaling pathway	1	0.0183895
	GO:0036092	phosphatidylinositol-3-phosphate biosynthetic process	1	0.0183895
	GO:0045828	positive regulation of isoprenoid metabolic process	1	0.0183895
	GO:0042180	cellular ketone metabolic process	5	0.0189186
	GO:0009620	response to fungus	3	0.0190399
	GO:0006790	sulfur compound metabolic process	8	0.0190848
	GO:0016109	tetraterpenoid biosynthetic process	2	0.0191035
	GO:0016117	carotenoid biosynthetic process	2	0.0191035
	GO:0015886	heme transport	3	0.0191763
	GO:0015888	thiamine transport	3	0.0191763
	GO:0030974	thiamine pyrophosphate transmembrane transport	3	0.0191763
	GO:0042953	lipoprotein transport	3	0.0191763
	GO:0044872	lipoprotein localization	3	0.0191763
	GO:0071934	thiamine transmembrane transport	3	0.0191763
	GO:0072531	pyrimidine-containing compound transmembrane transport	3	0.0193132
	GO:0045117	azole transmembrane transport	3	0.0194506
	GO:0015706	nitrate transport	3	0.0195886
	GO:0006695	cholesterol biosynthetic process	1	0.0199069
	GO:1901678	iron coordination entity transport	3	0.0200059
	GO:0072528	pyrimidine-containing compound biosynthetic process	3	0.0205699
	GO:0033223	2-aminoethylphosphonate transport	3	0.0208552
	GO:0043213	bacteriocin transport	3	0.0208552
	GO:0035461	vitamin transmembrane transport	3	0.0209987
	GO:0046148	pigment biosynthetic process	4	0.0212255
	GO:0003352	regulation of cilium movement	1	0.021422
	GO:0010162	seed dormancy process	1	0.021422
	GO:0010390	histone monoubiquitination	1	0.021422
	GO:0019082	viral protein processing	1	0.021422
	GO:0043550	regulation of lipid kinase activity	1	0.021422
	GO:0046513	ceramide biosynthetic process	1	0.021422
	GO:0048806	genitalia development	1	0.021422
	GO:0060632	regulation of microtubule-based movement	1	0.021422
	GO:0071331	cellular response to hexose stimulus	1	0.021422
	GO:0071333	cellular response to glucose stimulus	1	0.021422
	GO:0080001	mucilage extrusion from seed coat	1	0.021422
	GO:0110154	RNA decapping	1	0.021422
	GO:0110156	methylguanosine-cap decapping	1	0.021422
	GO:0015675	nickel cation transport	3	0.0218709
	GO:0006629	lipid metabolic process	10	0.0222386
	GO:0016108	tetraterpenoid metabolic process	2	0.0223467
	GO:0016116	carotenoid metabolic process	2	0.0223467
	GO:0006824	cobalt ion transport	3	0.0224634
	GO:0009635	response to herbicide	1	0.0229348
	GO:0071326	cellular response to monosaccharide stimulus	1	0.0229348
	GO:0051180	vitamin transport	3	0.0233685
	GO:0015697	quaternary ammonium group transport	3	0.0236745
	GO:0046486	glycerolipid metabolic process	3	0.0236745
	GO:0015837	amine transport	3	0.0238284
	GO:0015689	molybdate ion transport	3	0.0239828
	GO:0031640	killing of cells of other organism	1	0.0244453
	GO:0043588	skin development	1	0.0244453
	GO:2000117	negative regulation of cysteine-type endopeptidase activity	1	0.0244453
	GO:0032973	amino acid export across plasma membrane	3	0.0244493
	GO:0033228	cysteine export across plasma membrane	3	0.0244493
	GO:0042883	cysteine transport	3	0.0244493
	GO:1903712	cysteine transmembrane transport	3	0.0244493
	GO:0044085	cellular component biogenesis	11	0.024719
	GO:0000101	sulfur amino acid transport	3	0.025079
	GO:0050877	nervous system process	3	0.0257174
	GO:0001678	cellular glucose homeostasis	1	0.0259535
	GO:0001906	cell killing	1	0.0259535
	GO:0002698	negative regulation of immune effector process	1	0.0259535
	GO:0036257	multivesicular body organization	1	0.0259535
	GO:0036258	multivesicular body assembly	1	0.0259535
	GO:0050688	regulation of defense response to virus	1	0.0259535
	GO:2000234	positive regulation of rRNA processing	1	0.0259535
	GO:0006826	iron ion transport	3	0.0263645
	GO:0015695	organic cation transport	3	0.0266914
	GO:0042440	pigment metabolic process	4	0.0267469
	GO:0008272	sulfate transport	3	0.0270204
	GO:0030253	protein secretion by the type I secretion system	3	0.0270204
	GO:0009615	response to virus	2	0.0272997
	GO:0019634	organic phosphonate metabolic process	3	0.0273517
	GO:0008203	cholesterol metabolic process	1	0.0274594
	GO:0022611	dormancy process	1	0.0274594
	GO:0033523	histone H2B ubiquitination	1	0.0274594
	GO:0046755	viral budding	1	0.0274594
	GO:0015716	organic phosphonate transport	3	0.0275181
	GO:0015804	neutral amino acid transport	3	0.0276851
	GO:0072527	pyrimidine-containing compound metabolic process	3	0.0280207
	GO:0140115	export across plasma membrane	3	0.0286984
	GO:0019747	regulation of isoprenoid metabolic process	1	0.0289631
	GO:0032511	late endosome to vacuole transport via multivesicular body sorting pathway	1	0.0289631
	GO:2000232	regulation of rRNA processing	1	0.0289631
	GO:0033036	macromolecule localization	10	0.0291017
	GO:0010016	shoot system morphogenesis	2	0.0313576
	GO:0050790	regulation of catalytic activity	4	0.0316312
	GO:0009303	rRNA transcription	1	0.0319635
	GO:0009688	abscisic acid biosynthetic process	1	0.0319635
	GO:0034975	protein folding in endoplasmic reticulum	1	0.0319635
	GO:0043289	apocarotenoid biosynthetic process	1	0.0319635
	GO:0090070	positive regulation of ribosome biogenesis	1	0.0319635
	GO:1902645	tertiary alcohol biosynthetic process	1	0.0319635
	GO:0043085	positive regulation of catalytic activity	3	0.0331315
	GO:0009687	abscisic acid metabolic process	1	0.0334603
	GO:0043288	apocarotenoid metabolic process	1	0.0334603
	GO:1902644	tertiary alcohol metabolic process	1	0.0334603
	GO:1902930	regulation of alcohol biosynthetic process	1	0.0334603
	GO:0015748	organophosphate ester transport	3	0.0335008
	GO:0044272	sulfur compound biosynthetic process	5	0.0341577
	GO:0009401	phosphoenolpyruvate-dependent sugar phosphotransferase system	1	0.0349549
	GO:1903725	regulation of phospholipid metabolic process	1	0.0349549
	GO:0015833	peptide transport	6	0.0359352
	GO:0006421	asparaginyl-tRNA aminoacylation	1	0.0364472
	GO:0006422	aspartyl-tRNA aminoacylation	1	0.0364472
	GO:0031639	plasminogen activation	1	0.0364472
	GO:0090069	regulation of ribosome biogenesis	1	0.0364472
	GO:1901264	carbohydrate derivative transport	3	0.0365328
	GO:0015840	urea transport	3	0.0367269
	GO:0016226	iron-sulfur cluster assembly	3	0.0367269
	GO:0031163	metallo-sulfur cluster assembly	3	0.0367269
	GO:0022402	cell cycle process	6	0.0370672
	GO:0008643	carbohydrate transport	4	0.0372936
	GO:0010466	negative regulation of peptidase activity	1	0.0379372
	GO:0010951	negative regulation of endopeptidase activity	1	0.0379372
	GO:0016132	brassinosteroid biosynthetic process	1	0.0379372
	GO:0019755	one-carbon compound transport	3	0.0381004
	GO:0015849	organic acid transport	4	0.039158
	GO:0051103	DNA ligation involved in DNA repair	1	0.0394249
	GO:0072348	sulfur compound transport	3	0.0395001
	GO:0003333	amino acid transmembrane transport	3	0.0397021
	GO:1901566	organonitrogen compound biosynthetic process	15	0.0398399
	GO:0003008	system process	3	0.0405158
	GO:0016032	viral process	3	0.0405158
	GO:0000003	reproduction	8	0.0407123
	GO:0031638	zymogen activation	1	0.0409104
	GO:0043281	regulation of cysteine-type endopeptidase activity involved in apoptotic process	1	0.0409104
	GO:0003006	developmental process involved in reproduction	6	0.0420322
	GO:0010507	negative regulation of autophagy	1	0.0423937
	GO:0032781	positive regulation of ATPase activity	1	0.0423937
	GO:1900424	regulation of defense response to bacterium	1	0.0423937
	GO:0071702	organic substance transport	11	0.0432891
	GO:0006471	protein ADP-ribosylation	1	0.0438747
	GO:0032509	endosome transport via multivesicular body sorting pathway	1	0.0438747
	GO:0046661	male sex differentiation	1	0.0438747
	GO:0046856	phosphatidylinositol dephosphorylation	1	0.0438747
	GO:0006914	autophagy	2	0.0448276
	GO:0015919	peroxisomal membrane transport	1	0.0453534
	GO:0044091	membrane biogenesis	1	0.0453534
	GO:0046839	phospholipid dephosphorylation	1	0.0453534
	GO:0048609	multicellular organismal reproductive process	3	0.0453584
	GO:0006672	ceramide metabolic process	1	0.0468299
	GO:0030148	sphingolipid biosynthetic process	1	0.0468299
	GO:0042593	glucose homeostasis	1	0.0468299
	GO:0006450	regulation of translational fidelity	1	0.0483042
	GO:0006513	protein monoubiquitination	1	0.0483042
	GO:0009566	fertilization	1	0.0483042
	GO:0010236	plastoquinone biosynthetic process	1	0.0483042
	GO:0016106	sesquiterpenoid biosynthetic process	1	0.0483042
	GO:0043462	regulation of ATPase activity	1	0.0483042
	GO:2000147	positive regulation of cell motility	1	0.0483042
	GO:0043207	response to external biotic stimulus	5	0.0484108
	GO:0051707	response to other organism	5	0.0484108
	GO:0046942	carboxylic acid transport	4	0.0491105
	GO:0044093	positive regulation of molecular function	3	0.0491155
	GO:0002831	regulation of response to biotic stimulus	2	0.0493343
	GO:0061919	process utilizing autophagic mechanism	2	0.049717
	GO:0006625	protein targeting to peroxisome	1	0.0497762
	GO:0006714	sesquiterpenoid metabolic process	1	0.0497762
	GO:0016131	brassinosteroid metabolic process	1	0.0497762
	GO:0019243	methylglyoxal catabolic process to D-lactate via S-lactoyl-glutathione	1	0.0497762
	GO:0072662	protein localization to peroxisome	1	0.0497762
	GO:0072663	establishment of protein localization to peroxisome	1	0.0497762
Cellular Component	GO:1990621	ESCRT IV complex	1	0.00321837
	GO:0032994	protein-lipid complex	1	0.00482377
	GO:0043025	neuronal cell body	2	0.00944394
	GO:0005823	central plaque of spindle pole body	1	0.0096249
	GO:0044297	cell body	2	0.010673
	GO:0072546	EMC complex	1	0.0112203
	GO:0097730	non-motile cilium	1	0.0144035
	GO:0036477	somatodendritic compartment	2	0.0175332
	GO:0009509	chromoplast	1	0.0175767
	GO:0036464	cytoplasmic ribonucleoprotein granule	2	0.021934
	GO:0035770	ribonucleoprotein granule	2	0.0228053
	GO:0005869	dynactin complex	1	0.0238935
	GO:0000314	organellar small ribosomal subunit	2	0.0242888
	GO:0055051	ATP-binding cassette (ABC) transporter complex, integrated substrate binding	3	0.0280081
	GO:0005816	spindle pole body	1	0.028605
	GO:0005779	integral component of peroxisomal membrane	1	0.0379619
	GO:0031231	intrinsic component of peroxisomal membrane	1	0.0379619
	GO:0030312	external encapsulating structure	4	0.0451249
	GO:0009505	plant-type cell wall	2	0.0464704
	GO:0005771	multivesicular body	1	0.0472311
	GO:0005887	integral component of plasma membrane	5	0.0491751
	GO:0022627	cytosolic small ribosomal subunit	2	0.0492237
Molecular Function	GO:0000246	delta24(24-1) sterol reductase activity	1	0.0014983
	GO:0042605	peptide antigen binding	1	0.0014983
	GO:0050614	delta24-sterol reductase activity	1	0.0014983
	GO:0003950	NAD+ ADP-ribosyltransferase activity	2	0.00200494
	GO:0008641	ubiquitin-like modifier activating enzyme activity	2	0.00381565
	GO:0060590	ATPase regulator activity	2	0.00381565
	GO:0042802	identical protein binding	5	0.00637647
	GO:0008965	phosphoenolpyruvate-protein phosphotransferase activity	1	0.00746946
	GO:0031679	NADH dehydrogenase (plastoquinone) activity	1	0.00895675
	GO:0052913	16S rRNA (guanine(966)-N(2))-methyltransferase activity	1	0.00895675
	GO:0005260	intracellularly ATP-gated chloride channel activity	3	0.00957186
	GO:0035381	ATP-gated ion channel activity	3	0.00957186
	GO:0099095	ligand-gated anion channel activity	3	0.00957186
	GO:0099142	intracellularly ATP-gated ion channel activity	3	0.00957186
	GO:0005217	intracellular ligand-gated ion channel activity	3	0.0101144
	GO:0003823	antigen binding	1	0.0104419
	GO:0008990	rRNA (guanine-N2-)-methyltransferase activity	1	0.0119248
	GO:0033232	ABC-type D-methionine transporter activity	3	0.0122552
	GO:0042943	D-amino acid transmembrane transporter activity	3	0.0122552
	GO:0043865	methionine transmembrane transporter activity	3	0.0122552
	GO:0005254	chloride channel activity	3	0.0125657
	GO:0015414	ABC-type nitrate transporter activity	3	0.0141861
	GO:0005253	anion channel activity	3	0.0144107
	GO:0015221	lipopolysaccharide transmembrane transporter activity	3	0.014866
	GO:0015112	nitrate transmembrane transporter activity	3	0.0152127
	GO:0042803	protein homodimerization activity	3	0.01592
	GO:0016303	1-phosphatidylinositol-3-kinase activity	1	0.0163604
	GO:0035004	phosphatidylinositol 3-kinase activity	1	0.0163604
	GO:0015439	ABC-type heme transporter activity	3	0.0165234
	GO:0022885	bacteriocin transmembrane transporter activity	3	0.0165234
	GO:0043214	ABC-type bacteriocin transporter activity	3	0.0165234
	GO:0008559	ABC-type xenobiotic transporter activity	3	0.0175154
	GO:0015232	heme transmembrane transporter activity	3	0.0175154
	GO:0015234	thiamine transmembrane transporter activity	3	0.0177685
	GO:0048502	ABC-type thiamine transporter activity	3	0.0177685
	GO:0140394	ABC-type azole transporter activity	3	0.0177685
	GO:1901474	azole transmembrane transporter activity	3	0.0180236
	GO:0015412	ABC-type molybdate transporter activity	3	0.01854
	GO:0004252	serine-type endopeptidase activity	3	0.0186704
	GO:0015415	ATPase-coupled phosphate ion transmembrane transporter activity	3	0.0189327
	GO:0003870	5-aminolevulinate synthase activity	1	0.0193067
	GO:0070009	serine-type aminopeptidase activity	1	0.0193067
	GO:0033225	ATPase-coupled 2-aminoethylphosphonate transporter activity	3	0.0193301
	GO:0032778	P-type cobalt transporter activity	3	0.019732
	GO:0015413	ABC-type nickel transporter activity	3	0.019867
	GO:0015276	ligand-gated ion channel activity	3	0.0200026
	GO:0022834	ligand-gated channel activity	3	0.0200026
	GO:0090482	vitamin transmembrane transporter activity	3	0.0201386
	GO:0015099	nickel cation transmembrane transporter activity	3	0.0202752
	GO:0015419	ABC-type sulfate transporter activity	3	0.0202752
	GO:0015440	ABC-type peptide transporter activity	3	0.0204122
	GO:0015087	cobalt ion transmembrane transporter activity	3	0.0208265
	GO:0018835	carbon phosphorus lyase activity	3	0.0211053
	GO:0015098	molybdate ion transmembrane transporter activity	3	0.0222409
	GO:0033229	cysteine transmembrane transporter activity	3	0.0226752
	GO:0033230	ABC-type cysteine transporter activity	3	0.0226752
	GO:0015424	ABC-type amino acid transporter activity	3	0.0231142
	GO:0000099	sulfur amino acid transmembrane transporter activity	3	0.0232616
	GO:0015416	ABC-type phosphonate transporter activity	3	0.0234095
	GO:0008890	glycine C-acetyltransferase activity	1	0.0237097
	GO:0015101	organic cation transmembrane transporter activity	3	0.024459
	GO:0022884	macromolecule transmembrane transporter activity	3	0.024611
	GO:0015116	sulfate transmembrane transporter activity	3	0.0249165
	GO:0015175	neutral amino acid transmembrane transporter activity	3	0.0250701
	GO:0004557	alpha-galactosidase activity	1	0.0251731
	GO:0016749	N-succinyltransferase activity	1	0.0251731
	GO:0052692	raffinose alpha-galactosidase activity	1	0.0251731
	GO:0033284	ATPase-coupled carboxylic acid transmembrane transporter activity	3	0.0253787
	GO:0033283	ATPase-coupled organic acid transmembrane transporter activity	3	0.026475
	GO:0043225	ATPase-coupled inorganic anion transmembrane transporter activity	3	0.0292425
	GO:0016435	rRNA (guanine) methyltransferase activity	1	0.0295503
	GO:0050560	aspartate-tRNA(Asn) ligase activity	1	0.0295503
	GO:0022836	gated channel activity	3	0.0295778
	GO:1901505	carbohydrate derivative transmembrane transporter activity	3	0.0299152
	GO:0016763	pentosyltransferase activity	2	0.0299865
	GO:0004815	aspartate-tRNA ligase activity	1	0.031005
	GO:0004816	asparagine-tRNA ligase activity	1	0.031005
	GO:0052742	phosphatidylinositol kinase activity	1	0.031005
	GO:0005319	lipid transporter activity	3	0.0325106
	GO:0033221	ATPase-coupled urea transmembrane transporter activity	3	0.0326877
	GO:0016307	phosphatidylinositol phosphate kinase activity	1	0.0339081
	GO:0015204	urea transmembrane transporter activity	3	0.0341229
	GO:0015114	phosphate ion transmembrane transporter activity	3	0.0352206
	GO:0000010	trans-hexaprenyltranstransferase activity	1	0.0368027
	GO:0000179	rRNA (adenine-N6,N6-)-dimethyltransferase activity	1	0.0368027
	GO:0008710	8-amino-7-oxononanoate synthase activity	1	0.0368027
	GO:1901682	sulfur compound transmembrane transporter activity	3	0.0370906
	GO:0001671	ATPase activator activity	1	0.0382468
	GO:0004416	hydroxyacylglutathione hydrolase activity	1	0.0396887
	GO:0050347	trans-octaprenyltranstransferase activity	1	0.0396887
	GO:1904680	peptide transmembrane transporter activity	3	0.03999
	GO:0000774	adenyl-nucleotide exchange factor activity	1	0.0440018
	GO:0015171	amino acid transmembrane transporter activity	3	0.0454912
	GO:0015035	protein-disulfide reductase activity	2	0.0496973
